# Supplementary material for: Krumholzibacteriota and Deltaproteobacteria contain rare genetic potential to liberate carbon from monoaromatic compounds in subsurface coal seams
Source: mBio. 2024 Feb 12;15(3):e01735-23. doi: 10.1128/mbio.01735-23 (PMC10936416; doi:10.1128/mbio.01735-23)
Supplement: Table S2 — MAG annotation results. [file mbio.01735-23-s0002.xlsx]

## Sheet: Prokka benzoyl-CoA pathway
Table S2a: Prokka benzoyl-CoA pathway
Abundance per metagenome:
Gene names	Unabbreviated gene names	Surat 1	Surat 2	Surat 6	Bowen 3	Central Appalachian 89	Powder River 84	Powder River 40	Powder River 37	Powder River 85	Powder River 8	Powder River 9	Powder River 50	Powder River 10
badA	Benzoate--CoA ligase	4	3	9	4	0	43	38	34	31	20	27	21	29	263
hcrA	4-hydroxybenzoyl-CoA reductase subunit alpha	17	28	18	25	0	108	103	72	87	51	44	70	48	671
hcrB	4-hydroxybenzoyl-CoA reductase subunit beta	3	7	2	4	0	24	30	18	15	17	11	15	14	160
hcrC	4-hydroxybenzoyl-CoA reductase subunit gamma	6	2	3	7	0	33	23	22	24	17	17	17	11	182
bcrC	Benzoyl-CoA reductase subunit C	3	2	4	0	0	21	21	11	10	8	19	10	13	122
bcrB	Benzoyl-CoA reductase subunit B	2	5	4	4	0	16	19	15	7	10	14	9	12	117
bcrA	Benzoyl-CoA reductase subunit A	0	0	0	0	0	0	1	1	2	0	1	2	3	10
bcrD	Benzoyl-CoA reductase subunit D	0	0	0	0	0	0	2	1	1	0	5	1	3	13
bamB	Benzoyl-CoA reductase subunit BamB	0	0	0	0	0	0	0	0	0	0	0	0	0	0
bamC	Benzoyl-CoA reductase subunit BamC	0	0	0	0	0	0	0	0	0	0	0	0	0	0
dch	Cyclohexa-1,5-dienecarbonyl-CoA hydratase	0	0	1	0	0	5	6	12	8	9	7	10	8	66
had	6-hydroxycyclohex-1-ene-1-carbonyl-CoA dehydrogenase	2	2	6	2	0	17	15	23	18	17	13	18	9	142
bamA_oah	6-oxocyclohex-1-ene-1-carbonyl-CoA hydrolase	1	1	5	1	0	23	22	29	24	24	18	21	17	186
	Total benzoyl-CoA pathway genes	38	50	52	47	0	290	280	238	227	173	176	194	167	1932
	Total coding sequences (CDS) identified	221978	257963	253971	118155	12066	1438405	1231162	1158130	1179722	748357	1037076	759184	593242
Abundance per MAG (metagenome-assembled genome): *bins are directly below the metagenome they were sourced from
Gene names	Unabbreviated gene names				bin2.2			bin2.6					bin3.1	bin1.1
badA	Benzoate--CoA ligase				1			0					0	0	1
hcrA	4-hydroxybenzoyl-CoA reductase subunit alpha				3			5					1	0	9
hcrB	4-hydroxybenzoyl-CoA reductase subunit beta				0			1					0	0	1
hcrC	4-hydroxybenzoyl-CoA reductase subunit gamma				1			0					0	0	1
bcrC	Benzoyl-CoA reductase subunit C				0			1					1	1	3
bcrB	Benzoyl-CoA reductase subunit B				1			2					1	1	5
bcrA	Benzoyl-CoA reductase subunit A				0			0					1	0	1
bcrD	Benzoyl-CoA reductase subunit D				0			0					1	0	1
bamB	Benzoyl-CoA reductase subunit BamB				0			0					0	0	0
bamC	Benzoyl-CoA reductase subunit BamC				0			0					0	0	0
dch	Cyclohexa-1,5-dienecarbonyl-CoA hydratase				0			0					1	0	1
had	6-hydroxycyclohex-1-ene-1-carbonyl-CoA dehydrogenase				1			0					1	0	2
bamA_oah	6-oxocyclohex-1-ene-1-carbonyl-CoA hydrolase				1			0					1	0	2
		0	0	0	8	0	0	9	0	0	0	0	8	2	27

## Sheet: BlastKOALA benzoyl-CoA pathway
Table S2b: BlastKOALA benzoyl-CoA pathway
Gene names	Unabbreviated gene names	bin1.1	bin2.2	bin2.6	bin3.1
badA	Benzoate--CoA ligase	0	0	0	0	0
hcrA	4-hydroxybenzoyl-CoA reductase subunit alpha	0	0	0	0	0
hcrB	4-hydroxybenzoyl-CoA reductase subunit beta	0	0	0	0	0
hcrC	4-hydroxybenzoyl-CoA reductase subunit gamma	0	0	0	0	0
bcrC	Benzoyl-CoA reductase subunit C	0	0	0	1	1
bcrB	Benzoyl-CoA reductase subunit B	0	0	0	1	1
bcrA	Benzoyl-CoA reductase subunit A	0	0	0	1	1
bcrD	Benzoyl-CoA reductase subunit D	0	0	0	1	1
bamB	Benzoyl-CoA reductase subunit BamB	0	1	0	0	1
bamC	Benzoyl-CoA reductase subunit BamC	0	0	0	0	0
dch	Cyclohexa-1,5-dienecarbonyl-CoA hydratase	0	1	0	1	2
had	6-hydroxycyclohex-1-ene-1-carbonyl-CoA dehydrogenase	0	1	0	1	2
bamA_oah	6-oxocyclohex-1-ene-1-carbonyl-CoA hydrolase	0	1	0	1	2
		0	4	0	7	11

## Sheet: BlastKOALA other pathways
Table S2c: BlastKOALA-annotated gene counts from other KEGG pathways of interest.
	KEGG metabolic pathway	bin1.1	bin2.2	bin2.6	bin3.1
	Degradation of aromatic compounds	4	11	5	9
	Benzoate degradation	9	13	9	18
	Methane metabolism	26	44	26	22
	Nitrogen metabolism	4	7	7	11
	Sulfur metabolism	9	8	11	20
	Carbon fixation pathways in prokaryotes	29	32	27	39
	Bacterial chemotaxis	0	0	3	23
	Flagellar assembly	1	2	3	38
	Fatty acid degradation	24	8	6	10
Full list of gene counts in each pathway:
K0 number	Gene	bin1.1	bin2.2	bin2.6	bin3.1
Degradation of aromatic compounds		4	11	5	9
K00001	E1.1.1.1_ adh; alcohol dehydrogenase [EC:1.1.1.1]	1	0	0	0
K00002	AKR1A1_ adh; alcohol dehydrogenase (NADP+) [EC:1.1.1.2]	0	0	0	0
K00055	E1.1.1.90; aryl-alcohol dehydrogenase [EC:1.1.1.90]	1	1	1	0
K00121	frmA_ ADH5_ adhC; S-(hydroxymethyl)glutathione dehydrogenase / alcohol dehydrogenase [EC:1.1.1.284 1	0	1	1	0
K00141	xylC; benzaldehyde dehydrogenase (NAD) [EC:1.2.1.28]	0	0	0	0
K00151	hpaE_ hpcC; 5-carboxymethyl-2-hydroxymuconic-semialdehyde dehydrogenase [EC:1.2.1.60]	0	0	0	0
K00152	nahF; salicylaldehyde dehydrogenase [EC:1.2.1.65]	0	0	0	0
K00217	E1.3.1.32; maleylacetate reductase [EC:1.3.1.32]	0	0	0	0
K00446	dmpB_ xylE; catechol 2_3-dioxygenase [EC:1.13.11.2]	0	0	0	0
K00448	pcaG; protocatechuate 3_4-dioxygenase_ alpha subunit [EC:1.13.11.3]	0	0	0	0
K00449	pcaH; protocatechuate 3_4-dioxygenase_ beta subunit [EC:1.13.11.3]	0	0	0	1
K00455	hpaD_ hpcB; 3_4-dihydroxyphenylacetate 2_3-dioxygenase [EC:1.13.11.15]	0	0	0	0
K00462	bphC; biphenyl-2_3-diol 1_2-dioxygenase [EC:1.13.11.39]	0	0	0	0
K00480	E1.14.13.1; salicylate hydroxylase [EC:1.14.13.1]	0	0	0	0
K00481	pobA; p-hydroxybenzoate 3-monooxygenase [EC:1.14.13.2]	0	0	0	0
K00483	hpaB; 4-hydroxyphenylacetate 3-monooxygenase [EC:1.14.14.9]	0	0	0	0
K00484	hpaC; flavin reductase (NADH) [EC:1.5.1.36]	0	0	0	0
K00487	CYP73A; trans-cinnamate 4-monooxygenase [EC:1.14.14.91]	0	0	0	0
K00529	hcaD; 3-phenylpropionate/trans-cinnamate dioxygenase ferredoxin reductase component [EC:1.18.1.3]	0	0	0	0
K01053	gnl_ RGN; gluconolactonase [EC:3.1.1.17]	0	0	0	0
K01055	pcaD; 3-oxoadipate enol-lactonase [EC:3.1.1.24]	0	0	0	0
K01607	pcaC; 4-carboxymuconolactone decarboxylase [EC:4.1.1.44]	0	1	0	0
K01612	bsdC; vanillate/4-hydroxybenzoate decarboxylase subunit C [EC:4.1.1.- 4.1.1.61]	0	0	0	0
K01617	dmpH_ xylI_ nahK; 2-oxo-3-hexenedioate decarboxylase [EC:4.1.1.77]	0	0	0	0
K01666	mhpE; 4-hydroxy 2-oxovalerate aldolase [EC:4.1.3.39]	0	0	0	0
K01670	nmsA; naphthyl-2-methylsuccinate synthase alpha subunit [EC:4.1.99.-]	0	0	0	0
K01821	praC_ xylH; 4-oxalocrotonate tautomerase [EC:5.3.2.6]	0	2	1	0
K01826	hpaF_ hpcD; 5-carboxymethyl-2-hydroxymuconate isomerase [EC:5.3.3.10]	0	0	0	0
K01856	catB; muconate cycloisomerase [EC:5.5.1.1]	0	0	0	0
K01857	pcaB; 3-carboxy-cis_cis-muconate cycloisomerase [EC:5.5.1.2]	0	0	0	0
K02554	mhpD; 2-keto-4-pentenoate hydratase [EC:4.2.1.80]	0	1	0	0
K03186	ubiX_ bsdB_ PAD1; flavin prenyltransferase [EC:2.5.1.129]	0	1	1	1
K03268	todC1_ bedC1_ tcbAa; benzene/toluene/chlorobenzene dioxygenase subunit alpha [EC:1.14.12.3 1.14.12.1	0	0	0	0
K03379	chnB; cyclohexanone monooxygenase [EC:1.14.13.22]	0	0	0	0
K03381	catA; catechol 1_2-dioxygenase [EC:1.13.11.1]	0	0	0	0
K03464	catC; muconolactone D-isomerase [EC:5.3.3.4]	0	0	0	0
K04072	adhE; acetaldehyde dehydrogenase / alcohol dehydrogenase [EC:1.2.1.10 1.1.1.1]	0	0	0	0
K04073	mhpF; acetaldehyde dehydrogenase [EC:1.2.1.10]	0	0	0	0
K04105	hbaA; 4-hydroxybenzoate-CoA ligase [EC:6.2.1.27 6.2.1.25]	0	0	0	0
K04107	hcrC_ hbaB; 4-hydroxybenzoyl-CoA reductase subunit gamma [EC:1.1.7.1]	0	0	0	0
K04108	hcrA_ hbaC; 4-hydroxybenzoyl-CoA reductase subunit alpha [EC:1.1.7.1]	0	0	0	0
K04109	hcrB_ hbaD; 4-hydroxybenzoyl-CoA reductase subunit beta [EC:1.1.7.1]	0	0	0	0
K04112	bcrC_ badD; benzoyl-CoA reductase subunit C [EC:1.3.7.8]	0	0	0	1
K04113	bcrB_ badE; benzoyl-CoA reductase subunit B [EC:1.3.7.8]	0	0	0	1
K04114	bcrA_ badF; benzoyl-CoA reductase subunit A [EC:1.3.7.8]	0	0	0	1
K04115	bcrD_ badG; benzoyl-CoA reductase subunit D [EC:1.3.7.8]	0	0	0	1
K05549	benA-xylX; benzoate/toluate 1_2-dioxygenase subunit alpha [EC:1.14.12.10 1.14.12.-]	0	0	0	0
K05550	benB-xylY; benzoate/toluate 1_2-dioxygenase subunit beta [EC:1.14.12.10 1.14.12.-]	0	0	0	0
K05708	hcaE_ hcaA1; 3-phenylpropionate/trans-cinnamate dioxygenase subunit alpha [EC:1.14.12.19]	0	0	0	0
K05709	hcaF_ hcaA2; 3-phenylpropionate/trans-cinnamate dioxygenase subunit beta [EC:1.14.12.19]	0	0	0	0
K05710	hcaC; 3-phenylpropionate/trans-cinnamate dioxygenase ferredoxin component	0	0	0	0
K05711	hcaB; 2_3-dihydroxy-2_3-dihydrophenylpropionate dehydrogenase [EC:1.3.1.87]	0	0	0	0
K05712	mhpA; 3-(3-hydroxy-phenyl)propionate hydroxylase [EC:1.14.13.127]	0	0	0	0
K05713	mhpB; 2_3-dihydroxyphenylpropionate 1_2-dioxygenase [EC:1.13.11.16]	0	0	0	0
K05714	mhpC; 2-hydroxy-6-oxonona-2_4-dienedioate hydrolase [EC:3.7.1.14]	0	0	0	0
K05783	benD-xylL; dihydroxycyclohexadiene carboxylate dehydrogenase [EC:1.3.1.25 1.3.1.-]	0	0	0	0
K05784	benC-xylZ; benzoate/toluate 1_2-dioxygenase reductase component [EC:1.18.1.-]	0	0	0	0
K05921	hpaG; 5-oxopent-3-ene-1_2_5-tricarboxylate decarboxylase / 2-hydroxyhepta-2_4-diene-1_7-dioate isome	0	0	0	0
K06912	tfdA; alpha-ketoglutarate-dependent 2_4-dichlorophenoxyacetate dioxygenase [EC:1.14.11.-]	0	0	0	0
K07104	catE; catechol 2_3-dioxygenase [EC:1.13.11.2]	0	0	0	0
K07534	badK; cyclohex-1-ene-1-carboxyl-CoA hydratase [EC:4.2.1.-]	0	0	0	0
K07535	badH; 2-hydroxycyclohexanecarboxyl-CoA dehydrogenase [EC:1.1.1.-]	0	0	0	0
K07536	badI; 2-ketocyclohexanecarboxyl-CoA hydrolase [EC:3.1.2.-]	0	0	0	0
K07537	dch; cyclohexa-1_5-dienecarbonyl-CoA hydratase [EC:4.2.1.100]	0	1	0	1
K07538	had; 6-hydroxycyclohex-1-ene-1-carbonyl-CoA dehydrogenase [EC:1.1.1.368]	0	1	0	1
K07539	oah; 6-oxocyclohex-1-ene-carbonyl-CoA hydrolase [EC:3.7.1.21]	0	1	0	1
K07540	E4.1.99.11; benzylsuccinate synthase [EC:4.1.99.11]	0	0	0	0
K07543	bbsE; benzylsuccinate CoA-transferase BbsE subunit [EC:2.8.3.15]	0	0	0	0
K07544	bbsF; benzylsuccinate CoA-transferase BbsF subunit [EC:2.8.3.15]	0	0	0	0
K07545	bbsG; (R)-benzylsuccinyl-CoA dehydrogenase [EC:1.3.8.3]	0	0	0	0
K07546	bbsH; E-phenylitaconyl-CoA hydratase [EC:4.2.1.-]	0	0	0	0
K07547	bbsC; 2-[hydroxy(phenyl)methyl]-succinyl-CoA dehydrogenase BbsC subunit [EC:1.1.1.35]	0	0	0	0
K07548	bbsD; 2-[hydroxy(phenyl)methyl]-succinyl-CoA dehydrogenase BbsD subunit [EC:1.1.1.35]	0	0	0	0
K07549	bbsA; benzoylsuccinyl-CoA thiolase BbsA subunit [EC:2.3.1.-]	0	0	0	0
K07550	bbsB; benzoylsuccinyl-CoA thiolase BbsB subunit [EC:2.3.1.-]	0	0	0	0
K07824	CYP53A1; benzoate 4-monooxygenase [EC:1.14.14.92]	0	0	0	0
K08686	cbdA; 2-halobenzoate 1_2-dioxygenase large subunit [EC:1.14.12.13]	0	0	0	0
K08689	bphAa_ bphA1_ bphA; biphenyl 2_3-dioxygenase subunit alpha [EC:1.14.12.18]	0	0	0	0
K08690	bphB; cis-2_3-dihydrobiphenyl-2_3-diol dehydrogenase [EC:1.3.1.56]	0	0	0	0
K10216	dmpD_ xylF; 2-hydroxymuconate-semialdehyde hydrolase [EC:3.7.1.9]	0	0	0	0
K10217	dmpC_ xylG_ praB; aminomuconate-semialdehyde/2-hydroxymuconate-6-semialdehyde dehydrogenase [EC:1.2.	0	0	0	0
K10219	ligC; 2-hydroxy-4-carboxymuconate semialdehyde hemiacetal dehydrogenase [EC:1.1.1.312]	0	0	0	0
K10222	bphD; 2_6-dioxo-6-phenylhexa-3-enoate hydrolase [EC:3.7.1.8]	0	0	0	0
K10616	cymAa; p-cymene methyl-monooxygenase [EC:1.14.15.25]	0	0	0	0
K10617	cymB; p-cumic alcohol dehydrogenase	0	0	0	0
K10618	cymC; p-cumic aldehyde dehydrogenase	0	0	0	0
K10619	cmtAb; p-cumate 2_3-dioxygenase subunit alpha [EC:1.14.12.25]	0	0	0	0
K10620	cmtB; 2_3-dihydroxy-2_3-dihydro-p-cumate dehydrogenase [EC:1.3.1.58]	0	0	0	0
K10621	cmtC_ dhbA; 2_3-dihydroxy-p-cumate/2_3-dihydroxybenzoate 3_4-dioxygenase [EC:1.13.11.- 1.13.11.14]	0	0	0	0
K10622	cmtD_ dhbB; HCOMODA/2-hydroxy-3-carboxy-muconic semialdehyde decarboxylase [EC:4.1.1.-]	0	0	0	0
K10623	cmtE; HOMODA hydrolase [EC:3.7.1.-]	0	0	0	0
K10676	tfdB; 2_4-dichlorophenol 6-monooxygenase [EC:1.14.13.20]	0	0	0	0
K10700	ebdA; ethylbenzene hydroxylase subunit alpha [EC:1.17.99.2]	0	0	0	0
K10701	apc; acetophenone carboxylase [EC:6.4.1.8]	0	0	0	0
K10702	todF; 2-hydroxy-6-oxohepta-2_4-dienoate hydrolase [EC:3.7.1.25]	0	0	0	0
K11943	nidA; PAH dioxygenase large subunit [EC:1.13.11.-]	0	0	0	0
K11944	nidB; PAH dioxygenase small subunit [EC:1.13.11.-]	0	0	0	0
K11945	phdF; extradiol dioxygenase [EC:1.13.11.-]	0	0	0	0
K11946	phdG; hydratase-aldolase [EC:4.1.2.-]	0	0	0	0
K11947	nidD; aldehyde dehydrogenase [EC:1.2.1.-]	0	0	0	0
K13953	adhP; alcohol dehydrogenase_ propanol-preferring [EC:1.1.1.1]	1	0	1	0
K13954	yiaY; alcohol dehydrogenase [EC:1.1.1.1]	0	0	0	0
K14519	aldH; NADP-dependent aldehyde dehydrogenase [EC:1.2.1.4]	0	0	0	0
K14578	nahAb_ nagAb_ ndoA_ nbzAb_ dntAb; naphthalene 1_2-dioxygenase ferredoxin component	0	0	0	0
K14579	nahAc_ ndoB_ nbzAc_ dntAc; naphthalene 1_2-dioxygenase subunit alpha [EC:1.14.12.12 1.14.12.23 1.14.	0	0	0	0
K14580	nahAd_ ndoC_ nbzAd_ dntAd; naphthalene 1_2-dioxygenase subunit beta [EC:1.14.12.12 1.14.12.23 1.14.1	0	0	0	0
K14581	nahAa_ nagAa_ ndoR_ nbzAa_ dntAa; naphthalene 1_2-dioxygenase ferredoxin reductase component [EC:1.1	0	0	0	0
K14582	nahB_ doxE; cis-1_2-dihydro-1_2-dihydroxynaphthalene/dibenzothiophene dihydrodiol dehydrogenase [EC:	0	0	0	0
K14583	nahC; 1_2-dihydroxynaphthalene dioxygenase [EC:1.13.11.56]	0	0	0	0
K14584	nahD; 2-hydroxychromene-2-carboxylate isomerase [EC:5.99.1.4]	0	0	0	0
K14585	nahE; trans-o-hydroxybenzylidenepyruvate hydratase-aldolase [EC:4.1.2.45]	0	0	0	0
K14599	dbfA1; dibenzofuran dioxygenase subunit alpha [EC:1.14.12.-]	0	0	0	0
K14600	dbfA2; dibenzofuran dioxygenase subunit beta [EC:1.14.12.-]	0	0	0	0
K14727	pcaL; 3-oxoadipate enol-lactonase / 4-carboxymuconolactone decarboxylase [EC:3.1.1.24 4.1.1.44]	0	0	0	0
K14731	mlhB_ chnC; epsilon-lactone hydrolase [EC:3.1.1.83]	1	0	0	0
K14746	ped; (S)-1-phenylethanol dehydrogenase [EC:1.1.1.311]	0	0	0	0
K14747	bal; benzoylacetate-CoA ligase [EC:6.2.1.-]	0	0	0	0
K14748	etbAa; ethylbenzene dioxygenase subunit alpha [EC:1.14.12.-]	0	0	0	0
K14749	etbAb; ethylbenzene dioxygenase subunit beta [EC:1.14.12.-]	0	0	0	0
K14750	etbAc; ethylbenzene dioxygenase ferredoxin component	0	0	0	0
K14751	etbC; 2_3-dihydroxyethylbenzene 1_2-dioxygenase [EC:1.13.11.-]	0	0	0	0
K15242	pcpA; 2_6-dichloro-p-hydroquinone 1_2-dioxygenase [EC:1.13.11.-]	0	0	0	0
K15567	nmsB; naphthyl-2-methylsuccinate synthase beta subunit [EC:4.1.99.-]	0	0	0	0
K15568	nmsC; naphthyl-2-methylsuccinate synthase gamma subunit [EC:4.1.99.-]	0	0	0	0
K15569	bnsE; naphthyl-2-methylsuccinate CoA transferase subunit [EC:2.8.3.-]	0	0	0	0
K15570	bnsF; naphthyl-2-methylsuccinate CoA transferase subunit [EC:2.8.3.-]	0	0	0	0
K15571	bnsG; naphthyl-2-methylsuccinyl-CoA dehydrogenase [EC:1.3.99.-]	0	0	0	0
K15572	bnsH; naphthyl-2-hydroxymethylsuccinyl-CoA hydratase [EC:4.2.1.-]	0	0	0	0
K15573	bnsC; naphthyl-2-hydroxymethylsuccinyl-CoA dehydrogenase BnsC subunit [EC:1.1.-.-]	0	0	0	0
K15574	bnsA; naphthyl-2-oxomethyl-succinyl-CoA thiolase subunit [EC:2.3.1.-]	0	0	0	0
K15575	bnsB; naphthyl-2-oxomethyl-succinyl-CoA thiolase subunit [EC:2.3.1.-]	0	0	0	0
K15749	dbfB; 2_2'_3-trihydroxybiphenyl dioxygenase [EC:1.13.11.-]	0	0	0	0
K15750	bphAb_ bphA2_ bphE; biphenyl 2_3-dioxygenase subunit beta [EC:1.14.12.18]	0	0	0	0
K15751	carAa; carbazole 1_9a-dioxygenase [EC:1.14.12.22]	0	0	0	0
K15752	carAc; carbazole 1_9a-dioxygenase ferredoxin component	0	0	0	0
K15753	carAd; carbazole 1_9a-dioxygenase ferredoxin reductase component	0	0	0	0
K15754	carBa; 2'-aminobiphenyl-2_3-diol 1_2-dioxygenase_ small subunit [EC:1.13.11.-]	0	0	0	0
K15755	carBb; 2'-aminobiphenyl-2_3-diol 1_2-dioxygenase_ large subunit [EC:1.13.11.-]	0	0	0	0
K15756	carC; 2-hydroxy-6-oxo-6-(2'-aminophenyl)hexa-2_4-dienoate hydrolase [EC:3.7.1.13]	0	0	0	0
K15757	xylM; toluene methyl-monooxygenase [EC:1.14.15.26]	0	0	0	0
K15758	xylA; toluene methyl-monooxygenase electron transfer component [EC:1.18.1.3]	0	0	0	0
K15760	tmoA_ tbuA1_ touA; toluene monooxygenase system protein A [EC:1.14.13.236 1.14.13.-]	0	0	0	0
K15761	tmoB_ tbuU_ touB; toluene monooxygenase system protein B [EC:1.14.13.236 1.14.13.-]	0	0	0	0
K15762	tmoC_ tbuB_ touC; toluene monooxygenase system ferredoxin subunit	0	0	0	0
K15763	tmoD_ tbuV_ touD; toluene monooxygenase system protein D [EC:1.14.13.236 1.14.13.-]	0	0	0	0
K15764	tmoE_ tbuA2_ touE; toluene monooxygenase system protein E [EC:1.14.13.236 1.14.13.-]	0	0	0	0
K15765	tmoF_ tbuC_ touF; toluene monooxygenase electron transfer component [EC:1.18.1.3]	0	0	0	0
K15768	tsaM; p-toluenesulfonate methyl-monooxygenase oxygenase component TsaM [EC:1.14.13.-]	0	0	0	0
K15769	tsaB; p-toluenesulfonate methyl-monooxygenase reductase component TsaB [EC:1.5.1.-]	0	0	0	0
K16049	hsaC; 3_4-dihydroxy-9_10-secoandrosta-1_3_5(10)-triene-9_17-dione 4_5-dioxygenase [EC:1.13.11.25]	0	0	0	0
K16050	hsaD; 4_5:9_10-diseco-3-hydroxy-5_9_17-trioxoandrosta-1(10)_2-diene-4-oate hydrolase [EC:3.7.1.17]	0	0	0	0
K16157	mmoX; methane monooxygenase component A alpha chain [EC:1.14.13.25]	0	0	0	0
K16158	mmoY; methane monooxygenase component A beta chain [EC:1.14.13.25]	0	0	0	0
K16159	mmoZ; methane monooxygenase component A gamma chain [EC:1.14.13.25]	0	0	0	0
K16160	mmoB; methane monooxygenase regulatory protein B	0	0	0	0
K16161	mmoC; methane monooxygenase component C [EC:1.14.13.25]	0	0	0	0
K16162	mmoD; methane monooxygenase component D	0	0	0	0
K16242	dmpN_ poxD_ tomA3; phenol/toluene 2-monooxygenase (NADH) P3/A3 [EC:1.14.13.244 1.14.13.243]	0	0	0	0
K16243	dmpL_ poxB_ tomA1; phenol/toluene 2-monooxygenase (NADH) P1/A1 [EC:1.14.13.244 1.14.13.243]	0	0	0	0
K16244	dmpM_ poxC_ tomA2; phenol/toluene 2-monooxygenase (NADH) P2/A2 [EC:1.14.13.244 1.14.13.243]	0	0	0	0
K16245	dmpO_ poxE_ tomA4; phenol/toluene 2-monooxygenase (NADH) P4/A4 [EC:1.14.13.244 1.14.13.243]	0	0	0	0
K16246	dmpP_ poxF_ tomA5; phenol/toluene 2-monooxygenase (NADH) P5/A5 [EC:1.14.13.244 1.14.13.243]	0	0	0	0
K16249	dmpK_ poxA_ tomA0; phenol/toluene 2-monooxygenase (NADH) P0/A0	0	0	0	0
K16268	todC2_ bedC2_ tcbAb; benzene/toluene/chlorobenzene dioxygenase subunit beta [EC:1.14.12.3 1.14.12.11	0	0	0	0
K16269	todD_ tcbB; cis-1_2-dihydrobenzene-1_2-diol/chlorobenzene dihydrodiol dehydrogenase [EC:1.3.1.19 1.3	0	0	0	0
K16270	todE; 3-methylcatechol 2_3-dioxygenase [EC:1.13.11.-]	0	0	0	0
K16303	cmtAc; p-cumate 2_3-dioxygenase subunit beta [EC:1.14.12.25]	0	0	0	0
K16304	cmtAd; p-cumate 2_3-dioxygenase ferredoxin component	0	0	0	0
K16901	K16901; anthranilate 3-monooxygenase (FAD) / 4-hydroxyphenylacetate 3-monooxygenase [EC:1.14.14.8 1.	0	0	0	0
K17048	ebdB; ethylbenzene hydroxylase subunit beta	0	0	0	0
K17049	ebdC; ethylbenzene hydroxylase subunit gamma	0	0	0	0
K17754	cpnA; cyclopentanol dehydrogenase [EC:1.1.1.163]	0	0	0	0
K18067	pht4; phthalate 4_5-cis-dihydrodiol dehydrogenase [EC:1.3.1.64]	0	0	0	0
K18068	pht3; phthalate 4_5-dioxygenase [EC:1.14.12.7]	0	0	0	0
K18069	pht2; phthalate 4_5-dioxygenase reductase component [EC:1.18.1.-]	0	0	0	0
K18074	tphA2; terephthalate 1_2-dioxygenase oxygenase component alpha subunit [EC:1.14.12.15]	0	0	0	0
K18075	tphA3; terephthalate 1_2-dioxygenase oxygenase component beta subunit [EC:1.14.12.15]	0	0	0	0
K18076	tphB; 1_2-dihydroxy-3_5-cyclohexadiene-1_4-dicarboxylate dehydrogenase [EC:1.3.1.53]	0	0	0	0
K18077	tphA1; terephthalate 1_2-dioxygenase reductase component [EC:1.18.1.-]	0	0	0	0
K18087	bphAc_ bphA3_ bphF; biphenyl 2_3-dioxygenase ferredoxin component	0	0	0	0
K18088	bphAd_ bphA4_ bphG; biphenyl 2_3-dioxygenase ferredoxin reductase component [EC:1.18.1.3]	0	0	0	0
K18089	todB_ tcbAc; benzene/toluene/chlorobenzene dioxygenase ferredoxin component	0	0	0	0
K18090	todA_ tcbAd; benzene/toluene/chlorobenzene dioxygenase ferredoxin reductase component [EC:1.18.1.3 1	0	0	0	0
K18092	etbD; 2-hydroxy-6-oxo-octa-2_4-dienoate hydrolase [EC:3.7.1.-]	0	0	0	0
K18227	cmtAa; p-cumate 2_3-dioxygenase ferredoxin reductase component [EC:1.18.1.3]	0	0	0	0
K18251	phtAa; phthalate 3_4-dioxygenase subunit alpha [EC:1.14.12.-]	0	0	0	0
K18252	phtAb; phthalate 3_4-dioxygenase subunit beta [EC:1.14.12.-]	0	0	0	0
K18253	phtAc; phthalate 3_4-dioxygenase ferredoxin component	0	0	0	0
K18254	phtAd; phthalate 3_4-dioxygenase ferredoxin reductase component [EC:1.18.1.3]	0	0	0	0
K18255	phtB; phthalate 3_4-cis-dihydrodiol dehydrogenase [EC:1.3.1.-]	0	0	0	0
K18257	phdE; cis-3_4-dihydrophenanthrene-3_4-diol dehydrogenase [EC:1.3.1.49]	0	0	0	0
K18293	cymAb; p-cymene methyl-monooxygenase electron transfer component [EC:1.18.1.3]	0	0	0	0
K18364	bphH_ xylJ_ tesE; 2-oxopent-4-enoate/cis-2-oxohex-4-enoate hydratase [EC:4.2.1.80 4.2.1.132]	0	0	0	0
K18365	bphI_ xylK_ nahM_ tesG; 4-hydroxy-2-oxovalerate/4-hydroxy-2-oxohexanoate aldolase [EC:4.1.3.39 4.1.3	0	0	0	0
K18366	bphJ_ xylQ_ nahO_ tesF; acetaldehyde/propanal dehydrogenase [EC:1.2.1.10 1.2.1.87]	0	0	0	0
K19065	mobA; 3-hydroxybenzoate 4-monooxygenase [EC:1.14.13.23]	0	0	0	0
K19515	bamB; benzoyl-CoA reductase subunit BamB [EC:1.3.-.-]	0	1	0	0
K19516	bamC; benzoyl-CoA reductase subunit BamC [EC:1.3.-.-]	0	0	0	0
K19958	bnsD; naphthyl-2-hydroxymethylsuccinyl-CoA dehydrogenase BnsD subunit [EC:1.1.-.-]	0	0	0	0
K19960	chnA; cyclohexanol dehydrogenase [EC:1.1.1.245]	0	0	0	0
K19961	chnD; 6-hydroxyhexanoate dehydrogenase [EC:1.1.1.258]	0	0	0	0
K20808	cbdB; 2-halobenzoate 1_2-dioxygenase small subunit [EC:1.14.12.13]	0	0	0	0
K20809	cbdC; 2-halobenzoate 1_2-dioxygenase electron transfer component [EC:1.18.1.3]	0	0	0	0
K21317	bmoX; butane monooxygenase alpha subunit [EC:1.14.13.230]	0	0	0	0
K21318	bmoY; butane monooxygenase beta subunit [EC:1.14.13.230]	0	0	0	0
K21319	bmoZ; butane monooxygenase gamma subunit [EC:1.14.13.230]	0	0	0	0
K21320	bmoC; butane monooxygenase reductase	0	0	0	0
K21321	bmoB; butane monooxygenase regulatory protein	0	0	0	0
K21322	bmoD; butane monooxygenase hypothetical assembly protein	0	0	0	0
K21759	bsdD; vanillate/4-hydroxybenzoate decarboxylase subunit D [EC:4.1.1.- 4.1.1.61]	0	0	0	0
K22676	bphB; cis-2_3-dihydrobiphenyl-2_3-diol/cis-2_3-dihydrodiol-DDE dehydrogenase [EC:1.3.1.-]	0	0	0	0
K22677	bphD; 2_6-dioxo-6-phenylhexa-3-enoate/TCOA hydrolase [EC:3.7.1.-]	0	0	0	0
K22715	dxnA1; dibenzofuran dioxygenase subunit alpha [EC:1.14.12.-]	0	0	0	0
K22716	dxnA2; dibenzofuran dioxygenase subunit beta [EC:1.14.12.-]	0	0	0	0
K22717	dxnB; 2-hydroxy-6-oxo-6-(2-hydroxyphenoxy)-hexa-2_4-dienoate hydrolase [EC:3.7.1.-]	0	0	0	0
Benzoate degradation		9	13	9	18
K00074	paaH, hbd, fadB, mmgB; 3-hydroxybutyryl-CoA dehydrogenase [EC:1.1.1.157]	1	2	3	1
K00217	E1.3.1.32; maleylacetate reductase [EC:1.3.1.32]	0	0	0	0
K00252	GCDH, gcdH; glutaryl-CoA dehydrogenase [EC:1.3.8.6]	0	0	0	2
K00446	dmpB, xylE; catechol 2,3-dioxygenase [EC:1.13.11.2]	0	0	0	0
K00448	pcaG; protocatechuate 3,4-dioxygenase, alpha subunit [EC:1.13.11.3]	0	0	0	0
K00449	pcaH; protocatechuate 3,4-dioxygenase, beta subunit [EC:1.13.11.3]	0	0	0	1
K00481	pobA; p-hydroxybenzoate 3-monooxygenase [EC:1.14.13.2]	0	0	0	0
K00626	ACAT, atoB; acetyl-CoA C-acetyltransferase [EC:2.3.1.9]	4	2	2	3
K00632	fadA, fadI; acetyl-CoA acyltransferase [EC:2.3.1.16]	1	0	0	1
K01031	pcaI; 3-oxoadipate CoA-transferase, alpha subunit [EC:2.8.3.6]	0	0	0	0
K01032	pcaJ; 3-oxoadipate CoA-transferase, beta subunit [EC:2.8.3.6]	0	0	0	0
K01055	pcaD; 3-oxoadipate enol-lactonase [EC:3.1.1.24]	0	0	0	0
K01075	E3.1.2.23; 4-hydroxybenzoyl-CoA thioesterase [EC:3.1.2.23]	0	0	0	0
K01607	pcaC; 4-carboxymuconolactone decarboxylase [EC:4.1.1.44]	0	1	0	0
K01615	gcdA; glutaconyl-CoA decarboxylase subunit alpha [EC:7.2.4.5]	0	0	1	0
K01617	dmpH, xylI, nahK; 2-oxo-3-hexenedioate decarboxylase [EC:4.1.1.77]	0	0	0	0
K01666	mhpE; 4-hydroxy 2-oxovalerate aldolase [EC:4.1.3.39]	0	0	0	0
K01692	paaF, echA; enoyl-CoA hydratase [EC:4.2.1.17]	3	0	1	0
K01782	fadJ; 3-hydroxyacyl-CoA dehydrogenase / enoyl-CoA hydratase / 3-hydroxybutyryl-CoA epimerase [EC:1.1	0	0	0	0
K01821	praC, xylH; 4-oxalocrotonate tautomerase [EC:5.3.2.6]	0	2	1	0
K01825	fadB; 3-hydroxyacyl-CoA dehydrogenase / enoyl-CoA hydratase / 3-hydroxybutyryl-CoA epimerase / enoyl	0	0	0	0
K01856	catB; muconate cycloisomerase [EC:5.5.1.1]	0	0	0	0
K01857	pcaB; 3-carboxy-cis,cis-muconate cycloisomerase [EC:5.5.1.2]	0	0	0	0
K02554	mhpD; 2-keto-4-pentenoate hydratase [EC:4.2.1.80]	0	1	0	0
K03268	todC1, bedC1, tcbAa; benzene/toluene/chlorobenzene dioxygenase subunit alpha [EC:1.14.12.3 1.14.12.1	0	0	0	0
K03381	catA; catechol 1,2-dioxygenase [EC:1.13.11.1]	0	0	0	0
K03464	catC; muconolactone D-isomerase [EC:5.3.3.4]	0	0	0	0
K04073	mhpF; acetaldehyde dehydrogenase [EC:1.2.1.10]	0	0	0	0
K04098	chqB; hydroxyquinol 1,2-dioxygenase [EC:1.13.11.37]	0	0	0	0
K04100	ligA; protocatechuate 4,5-dioxygenase, alpha chain [EC:1.13.11.8]	0	0	0	0
K04101	ligB; protocatechuate 4,5-dioxygenase, beta chain [EC:1.13.11.8]	0	0	0	0
K04105	hbaA; 4-hydroxybenzoate-CoA ligase [EC:6.2.1.27 6.2.1.25]	0	0	0	0
K04107	hcrC, hbaB; 4-hydroxybenzoyl-CoA reductase subunit gamma [EC:1.1.7.1]	0	0	0	0
K04108	hcrA, hbaC; 4-hydroxybenzoyl-CoA reductase subunit alpha [EC:1.1.7.1]	0	0	0	0
K04109	hcrB, hbaD; 4-hydroxybenzoyl-CoA reductase subunit beta [EC:1.1.7.1]	0	0	0	0
K04110	badA; benzoate-CoA ligase [EC:6.2.1.25]	0	0	0	0
K04112	bcrC, badD; benzoyl-CoA reductase subunit C [EC:1.3.7.8]	0	0	0	1
K04113	bcrB, badE; benzoyl-CoA reductase subunit B [EC:1.3.7.8]	0	0	0	1
K04114	bcrA, badF; benzoyl-CoA reductase subunit A [EC:1.3.7.8]	0	0	0	1
K04115	bcrD, badG; benzoyl-CoA reductase subunit D [EC:1.3.7.8]	0	0	0	1
K04116	aliA; cyclohexanecarboxylate-CoA ligase [EC:6.2.1.-]	0	0	0	0
K04117	aliB; cyclohexanecarboxyl-CoA dehydrogenase [EC:1.3.99.-]	0	0	0	0
K04118	E1.3.1.62; pimeloyl-CoA dehydrogenase [EC:1.3.1.62]	0	0	0	0
K05549	benA-xylX; benzoate/toluate 1,2-dioxygenase subunit alpha [EC:1.14.12.10 1.14.12.-]	0	0	0	0
K05550	benB-xylY; benzoate/toluate 1,2-dioxygenase subunit beta [EC:1.14.12.10 1.14.12.-]	0	0	0	0
K05783	benD-xylL; dihydroxycyclohexadiene carboxylate dehydrogenase [EC:1.3.1.25 1.3.1.-]	0	0	0	0
K05784	benC-xylZ; benzoate/toluate 1,2-dioxygenase reductase component [EC:1.18.1.-]	0	0	0	0
K07104	catE; catechol 2,3-dioxygenase [EC:1.13.11.2]	0	0	0	0
K07516	fadN; 3-hydroxyacyl-CoA dehydrogenase [EC:1.1.1.35]	0	0	0	1
K07534	badK; cyclohex-1-ene-1-carboxyl-CoA hydratase [EC:4.2.1.-]	0	0	0	0
K07535	badH; 2-hydroxycyclohexanecarboxyl-CoA dehydrogenase [EC:1.1.1.-]	0	0	0	0
K07536	badI; 2-ketocyclohexanecarboxyl-CoA hydrolase [EC:3.1.2.-]	0	0	0	0
K07537	dch; cyclohexa-1,5-dienecarbonyl-CoA hydratase [EC:4.2.1.100]	0	1	0	1
K07538	had; 6-hydroxycyclohex-1-ene-1-carbonyl-CoA dehydrogenase [EC:1.1.1.368]	0	1	0	1
K07539	oah; 6-oxocyclohex-1-ene-carbonyl-CoA hydrolase [EC:3.7.1.21]	0	1	0	1
K07823	pcaF; 3-oxoadipyl-CoA thiolase [EC:2.3.1.174]	0	0	0	0
K07824	CYP53A1; benzoate 4-monooxygenase [EC:1.14.14.92]	0	0	0	0
K10216	dmpD, xylF; 2-hydroxymuconate-semialdehyde hydrolase [EC:3.7.1.9]	0	0	0	0
K10217	dmpC, xylG, praB; aminomuconate-semialdehyde/2-hydroxymuconate-6-semialdehyde dehydrogenase [EC:1.2.	0	0	0	0
K10218	ligK, galC; 4-hydroxy-4-methyl-2-oxoglutarate aldolase [EC:4.1.3.17]	0	0	0	0
K10219	ligC; 2-hydroxy-4-carboxymuconate semialdehyde hemiacetal dehydrogenase [EC:1.1.1.312]	0	0	0	0
K10220	ligJ; 4-oxalmesaconate hydratase [EC:4.2.1.83]	0	0	0	0
K10221	ligI; 2-pyrone-4,6-dicarboxylate lactonase [EC:3.1.1.57]	0	0	0	0
K10621	cmtC, dhbA; 2,3-dihydroxy-p-cumate/2,3-dihydroxybenzoate 3,4-dioxygenase [EC:1.13.11.- 1.13.11.14]	0	0	0	0
K10622	cmtD, dhbB; HCOMODA/2-hydroxy-3-carboxy-muconic semialdehyde decarboxylase [EC:4.1.1.-]	0	0	0	0
K13767	fadB; enoyl-CoA hydratase [EC:4.2.1.17]	0	0	0	0
K14333	DHBD; 2,3-dihydroxybenzoate decarboxylase [EC:4.1.1.46]	0	0	0	0
K14334	CMLE; carboxy-cis,cis-muconate cyclase [EC:5.5.1.5]	0	0	0	0
K14727	pcaL; 3-oxoadipate enol-lactonase / 4-carboxymuconolactone decarboxylase [EC:3.1.1.24 4.1.1.44]	0	0	0	0
K15511	boxA; benzoyl-CoA 2,3-epoxidase subunit A [EC:1.14.13.208]	0	0	0	0
K15512	boxB; benzoyl-CoA 2,3-epoxidase subunit B [EC:1.14.13.208]	0	0	0	0
K15513	boxC; benzoyl-CoA-dihydrodiol lyase [EC:4.1.2.44]	0	0	0	0
K15514	boxD; 3,4-dehydroadipyl-CoA semialdehyde dehydrogenase [EC:1.2.1.77]	0	0	0	0
K15766	absAa; 2-aminobenzenesulfonate 2,3-dioxygenase subunit alpha [EC:1.14.12.14]	0	0	0	0
K15767	absAb; 2-aminobenzenesulfonate 2,3-dioxygenase subunit beta [EC:1.14.12.14]	0	0	0	0
K16173	acd; glutaryl-CoA dehydrogenase (non-decarboxylating) [EC:1.3.99.32]	0	1	1	0
K16242	dmpN, poxD, tomA3; phenol/toluene 2-monooxygenase (NADH) P3/A3 [EC:1.14.13.244 1.14.13.243]	0	0	0	0
K16243	dmpL, poxB, tomA1; phenol/toluene 2-monooxygenase (NADH) P1/A1 [EC:1.14.13.244 1.14.13.243]	0	0	0	0
K16244	dmpM, poxC, tomA2; phenol/toluene 2-monooxygenase (NADH) P2/A2 [EC:1.14.13.244 1.14.13.243]	0	0	0	0
K16245	dmpO, poxE, tomA4; phenol/toluene 2-monooxygenase (NADH) P4/A4 [EC:1.14.13.244 1.14.13.243]	0	0	0	0
K16246	dmpP, poxF, tomA5; phenol/toluene 2-monooxygenase (NADH) P5/A5 [EC:1.14.13.244 1.14.13.243]	0	0	0	0
K16249	dmpK, poxA, tomA0; phenol/toluene 2-monooxygenase (NADH) P0/A0	0	0	0	0
K16268	todC2, bedC2, tcbAb; benzene/toluene/chlorobenzene dioxygenase subunit beta [EC:1.14.12.3 1.14.12.11	0	0	0	0
K16269	todD, tcbB; cis-1,2-dihydrobenzene-1,2-diol/chlorobenzene dihydrodiol dehydrogenase [EC:1.3.1.19 1.3	0	0	0	0
K16514	galD; 4-oxalomesaconate tautomerase [EC:5.3.2.8]	0	0	0	0
K16515	galB; 4-oxalomesaconate hydratase [EC:4.2.1.83]	0	0	0	0
K18089	todB, tcbAc; benzene/toluene/chlorobenzene dioxygenase ferredoxin component	0	0	0	0
K18090	todA, tcbAd; benzene/toluene/chlorobenzene dioxygenase ferredoxin reductase component [EC:1.18.1.3 1	0	0	0	0
K18364	bphH, xylJ, tesE; 2-oxopent-4-enoate/cis-2-oxohex-4-enoate hydratase [EC:4.2.1.80 4.2.1.132]	0	0	0	0
K18365	bphI, xylK, nahM, tesG; 4-hydroxy-2-oxovalerate/4-hydroxy-2-oxohexanoate aldolase [EC:4.1.3.39 4.1.3	0	0	0	0
K18366	bphJ, xylQ, nahO, tesF; acetaldehyde/propanal dehydrogenase [EC:1.2.1.10 1.2.1.87]	0	0	0	0
K19065	mobA; 3-hydroxybenzoate 4-monooxygenase [EC:1.14.13.23]	0	0	0	0
K19066	E1.3.8.10; cyclohex-1-ene-1-carbonyl-CoA dehydrogenase [EC:1.3.8.10]	0	0	0	0
K19067	E1.3.8.11; cyclohexane-1-carbonyl-CoA dehydrogenase [EC:1.3.8.11]	0	0	0	0
K19515	bamB; benzoyl-CoA reductase subunit BamB [EC:1.3.-.-]	0	1	0	0
K19516	bamC; benzoyl-CoA reductase subunit BamC [EC:1.3.-.-]	0	0	0	0
K20458	hcl; 3-hydroxybenzoate/4-hydroxybenzoate---CoA ligase [EC:6.2.1.37 6.2.1.27]	0	0	0	0
K20509	madB, oadB, gcdB, mmdB; carboxybiotin decarboxylase [EC:7.2.4.1]	0	0	0	1
K20941	graF; gamma-resorcylate decarboxylase [EC:4.1.1.103]	0	0	0	0
K20942	graA; resorcinol 4-hydroxylase (FADH2) [EC:1.14.14.27]	0	0	0	0
K20943	E1.14.13.219; resorcinol 4-hydroxylase (NADPH) [EC:1.14.13.219]	0	0	0	0
K20944	tsdB; resorcinol 4-hydroxylase (NADH) [EC:1.14.13.220]	0	0	0	0
K22270	nagX; 3-hydroxybenzoate 6-monooxygenase [EC:1.14.13.24]	0	0	0	0
K22553	CYP199A2; 4-methoxybenzoate monooxygenase (O-demethylating) [EC:1.14.99.15]	0	0	0	0
K23351	gcdC, mmdC; glutaconyl-CoA/methylmalonyl-CoA decarboxylase subunit gamma	0	0	0	1
K23352	gcdD, mmdD; glutaconyl-CoA/methylmalonyl-CoA decarboxylase subunit delta	0	0	0	0
Methane metabolism		26	44	26	22
K00018	hprA; glycerate dehydrogenase [EC:1.1.1.29]	0	0	0	0
K00024	mdh; malate dehydrogenase [EC:1.1.1.37]	1	0	0	1
K00058	serA_ PHGDH; D-3-phosphoglycerate dehydrogenase / 2-oxoglutarate reductase [EC:1.1.1.95 1.1.1.399]	1	3	3	1
K00093	mdh; methanol dehydrogenase [EC:1.1.1.244]	0	0	0	0
K00121	frmA_ ADH5_ adhC; S-(hydroxymethyl)glutathione dehydrogenase / alcohol dehydrogenase [EC:1.1.1.284 1	0	1	1	0
K00122	FDH; formate dehydrogenase [EC:1.17.1.9]	0	0	0	0
K00123	fdoG_ fdhF_ fdwA; formate dehydrogenase major subunit [EC:1.17.1.9]	2	1	1	0
K00124	fdoH_ fdsB; formate dehydrogenase iron-sulfur subunit	2	0	0	1
K00125	fdhB; formate dehydrogenase (coenzyme F420) beta subunit [EC:1.17.98.3 1.8.98.6]	0	2	1	0
K00126	fdsD; formate dehydrogenase subunit delta [EC:1.17.1.9]	0	0	0	0
K00127	fdoI_ fdsG; formate dehydrogenase subunit gamma	1	0	0	0
K00148	fdhA; glutathione-independent formaldehyde dehydrogenase [EC:1.2.1.46]	0	0	0	0
K00169	porA; pyruvate ferredoxin oxidoreductase alpha subunit [EC:1.2.7.1]	1	1	1	1
K00170	porB; pyruvate ferredoxin oxidoreductase beta subunit [EC:1.2.7.1]	2	0	0	1
K00171	porD; pyruvate ferredoxin oxidoreductase delta subunit [EC:1.2.7.1]	2	0	0	1
K00172	porC_ porG; pyruvate ferredoxin oxidoreductase gamma subunit [EC:1.2.7.1]	2	1	1	1
K00189	vorG_ porG; 2-oxoisovalerate/pyruvate ferredoxin oxidoreductase gamma subunit [EC:1.2.7.7 1.2.7.1]	0	0	0	0
K00192	cdhA; anaerobic carbon-monoxide dehydrogenase_ CODH/ACS complex subunit alpha [EC:1.2.7.4]	0	0	0	0
K00193	cdhC; acetyl-CoA decarbonylase/synthase_ CODH/ACS complex subunit beta [EC:2.3.1.169]	0	0	0	0
K00194	cdhD_ acsD; acetyl-CoA decarbonylase/synthase_ CODH/ACS complex subunit delta [EC:2.1.1.245]	0	1	0	0
K00195	cdhB; anaerobic carbon-monoxide dehydrogenase_ CODH/ACS complex subunit epsilon	0	0	0	0
K00196	cooF; anaerobic carbon-monoxide dehydrogenase iron sulfur subunit	0	0	0	0
K00197	cdhE_ acsC; acetyl-CoA decarbonylase/synthase_ CODH/ACS complex subunit gamma [EC:2.1.1.245]	0	1	0	0
K00198	cooS_ acsA; anaerobic carbon-monoxide dehydrogenase catalytic subunit [EC:1.2.7.4]	0	1	1	0
K00200	fwdA_ fmdA; formylmethanofuran dehydrogenase subunit A [EC:1.2.7.12]	0	0	0	0
K00201	fwdB_ fmdB; formylmethanofuran dehydrogenase subunit B [EC:1.2.7.12]	0	0	0	0
K00202	fwdC_ fmdC; formylmethanofuran dehydrogenase subunit C [EC:1.2.7.12]	0	0	0	0
K00203	fwdD_ fmdD; formylmethanofuran dehydrogenase subunit D [EC:1.2.7.12]	0	0	0	0
K00204	fwdH; 4Fe-4S ferredoxin	0	0	0	0
K00205	fwdF_ fmdF; 4Fe-4S ferredoxin	0	0	0	0
K00300	mtdA; methylenetetrahydrofolate/methylenetetrahydromethanopterin dehydrogenase (NADP+) [EC:1.5.1.5 1	0	0	0	0
K00317	dmd-tmd; dimethylamine/trimethylamine dehydrogenase [EC:1.5.8.1 1.5.8.2]	0	0	0	0
K00319	mtd; methylenetetrahydromethanopterin dehydrogenase [EC:1.5.98.1]	0	0	0	0
K00320	mer; 5_10-methylenetetrahydromethanopterin reductase [EC:1.5.98.2]	0	0	0	0
K00399	mcrA; methyl-coenzyme M reductase alpha subunit [EC:2.8.4.1]	0	0	0	0
K00400	K00400; methyl coenzyme M reductase system_ component A2	0	0	0	0
K00401	mcrB; methyl-coenzyme M reductase beta subunit [EC:2.8.4.1]	0	0	0	0
K00402	mcrG; methyl-coenzyme M reductase gamma subunit [EC:2.8.4.1]	0	0	0	0
K00440	frhA; coenzyme F420 hydrogenase subunit alpha [EC:1.12.98.1]	0	0	0	0
K00441	frhB; coenzyme F420 hydrogenase subunit beta [EC:1.12.98.1]	1	0	0	0
K00442	frhD; coenzyme F420 hydrogenase subunit delta	0	0	0	0
K00443	frhG; coenzyme F420 hydrogenase subunit gamma [EC:1.12.98.1]	0	0	0	0
K00577	mtrA; tetrahydromethanopterin S-methyltransferase subunit A [EC:2.1.1.86]	0	0	0	0
K00578	mtrB; tetrahydromethanopterin S-methyltransferase subunit B [EC:2.1.1.86]	0	0	0	0
K00579	mtrC; tetrahydromethanopterin S-methyltransferase subunit C [EC:2.1.1.86]	0	0	0	0
K00580	mtrD; tetrahydromethanopterin S-methyltransferase subunit D [EC:2.1.1.86]	0	0	0	0
K00581	mtrE; tetrahydromethanopterin S-methyltransferase subunit E [EC:2.1.1.86]	0	0	0	0
K00582	mtrF; tetrahydromethanopterin S-methyltransferase subunit F [EC:2.1.1.86]	0	0	0	0
K00583	mtrG; tetrahydromethanopterin S-methyltransferase subunit G [EC:2.1.1.86]	0	0	0	0
K00584	mtrH; tetrahydromethanopterin S-methyltransferase subunit H [EC:2.1.1.86]	0	0	0	0
K00600	glyA_ SHMT; glycine hydroxymethyltransferase [EC:2.1.2.1]	1	1	0	1
K00625	E2.3.1.8_ pta; phosphate acetyltransferase [EC:2.3.1.8]	0	0	0	1
K00672	ftr; formylmethanofuran--tetrahydromethanopterin N-formyltransferase [EC:2.3.1.101]	0	0	0	0
K00830	AGXT; alanine-glyoxylate transaminase / serine-glyoxylate transaminase / serine-pyruvate transaminas	0	0	0	0
K00831	serC_ PSAT1; phosphoserine aminotransferase [EC:2.6.1.52]	1	0	0	1
K00850	pfkA_ PFK; 6-phosphofructokinase 1 [EC:2.7.1.11]	0	1	0	1
K00863	DAK_ TKFC; triose/dihydroxyacetone kinase / FAD-AMP lyase (cyclizing) [EC:2.7.1.28 2.7.1.29 4.6.1.15	0	0	0	0
K00918	pfkC; ADP-dependent phosphofructokinase/glucokinase [EC:2.7.1.146 2.7.1.147]	0	0	0	0
K00925	ackA; acetate kinase [EC:2.7.2.1]	1	0	0	1
K01007	pps_ ppsA; pyruvate_ water dikinase [EC:2.7.9.2]	0	2	5	0
K01070	frmB_ ESD_ fghA; S-formylglutathione hydrolase [EC:3.1.2.12]	0	0	0	0
K01079	serB_ PSPH; phosphoserine phosphatase [EC:3.1.3.3]	0	1	1	0
K01086	fbp-SEBP; fructose-1_6-bisphosphatase I / sedoheptulose-1_7-bisphosphatase [EC:3.1.3.11 3.1.3.37]	0	0	0	0
K01499	mch; methenyltetrahydromethanopterin cyclohydrolase [EC:3.5.4.27]	0	0	0	0
K01595	ppc; phosphoenolpyruvate carboxylase [EC:4.1.1.31]	0	0	0	0
K01622	K01622; fructose 1_6-bisphosphate aldolase/phosphatase [EC:4.1.2.13 3.1.3.11]	0	0	1	0
K01623	ALDO; fructose-bisphosphate aldolase_ class I [EC:4.1.2.13]	0	0	0	0
K01624	FBA_ fbaA; fructose-bisphosphate aldolase_ class II [EC:4.1.2.13]	0	0	0	1
K01689	ENO_ eno; enolase [EC:4.2.1.11]	1	1	0	1
K01834	PGAM_ gpmA; 2_3-bisphosphoglycerate-dependent phosphoglycerate mutase [EC:5.4.2.11]	0	0	0	0
K01895	ACSS1_2_ acs; acetyl-CoA synthetase [EC:6.2.1.1]	2	1	0	2
K02203	thrH; phosphoserine / homoserine phosphotransferase [EC:3.1.3.3 2.7.1.39]	0	0	0	0
K02446	glpX; fructose-1_6-bisphosphatase II [EC:3.1.3.11]	0	0	0	1
K03388	hdrA2; heterodisulfide reductase subunit A2 [EC:1.8.7.3 1.8.98.4 1.8.98.5 1.8.98.6]	0	6	1	0
K03389	hdrB2; heterodisulfide reductase subunit B2 [EC:1.8.7.3 1.8.98.4 1.8.98.5 1.8.98.6]	0	3	0	0
K03390	hdrC2; heterodisulfide reductase subunit C2 [EC:1.8.7.3 1.8.98.4 1.8.98.5 1.8.98.6]	0	2	0	0
K03396	gfa; S-(hydroxymethyl)glutathione synthase [EC:4.4.1.22]	0	0	0	0
K03421	mcrC; methyl-coenzyme M reductase subunit C	0	0	0	0
K03422	mcrD; methyl-coenzyme M reductase subunit D	0	0	0	0
K03532	torC; trimethylamine-N-oxide reductase (cytochrome c)_ cytochrome c-type subunit TorC	0	0	0	0
K03533	torD; TorA specific chaperone	0	0	0	0
K03841	FBP_ fbp; fructose-1_6-bisphosphatase I [EC:3.1.3.11]	1	0	1	1
K04041	fbp3; fructose-1_6-bisphosphatase III [EC:3.1.3.11]	0	0	0	0
K04480	mtaB; methanol---5-hydroxybenzimidazolylcobamide Co-methyltransferase [EC:2.1.1.90]	0	0	0	0
K05299	fdhA; formate dehydrogenase (NADP+) alpha subunit [EC:1.17.1.10]	0	0	0	0
K05884	comC; L-2-hydroxycarboxylate dehydrogenase (NAD+) [EC:1.1.1.337]	0	0	0	0
K05979	comB; 2-phosphosulfolactate phosphatase [EC:3.1.3.71]	0	0	1	0
K06034	comD; sulfopyruvate decarboxylase subunit alpha [EC:4.1.1.79]	0	0	0	0
K06914	mfnD; tyramine---L-glutamate ligase [EC:6.3.4.24]	0	0	0	0
K07072	mfnF; (4-(4-[2-(gamma-L-glutamylamino)ethyl]phenoxymethyl)furan-2-yl)methanamine synthase [EC:2.5.1.	0	0	0	0
K07144	mfnE; 5-(aminomethyl)-3-furanmethanol phosphate kinase [EC:2.7.4.31]	0	0	0	0
K07811	torA; trimethylamine-N-oxide reductase (cytochrome c) [EC:1.7.2.3]	0	0	0	0
K07812	torZ; trimethylamine-N-oxide reductase (cytochrome c) [EC:1.7.2.3]	0	0	0	0
K07821	torY; trimethylamine-N-oxide reductase (cytochrome c)_ cytochrome c-type subunit TorY	0	0	0	0
K08093	hxlA; 3-hexulose-6-phosphate synthase [EC:4.1.2.43]	0	0	0	0
K08094	hxlB; 6-phospho-3-hexuloisomerase [EC:5.3.1.27]	0	0	0	0
K08097	comA; phosphosulfolactate synthase [EC:4.4.1.19]	0	0	0	0
K08264	hdrD; heterodisulfide reductase subunit D [EC:1.8.98.1]	1	1	1	0
K08265	hdrE; heterodisulfide reductase subunit E [EC:1.8.98.1]	0	0	0	0
K08685	qhpA; quinohemoprotein amine dehydrogenase [EC:1.4.9.1]	0	0	0	0
K08691	mcl; malyl-CoA/(S)-citramalyl-CoA lyase [EC:4.1.3.24 4.1.3.25]	0	0	0	0
K08692	mtkB; malate-CoA ligase subunit alpha [EC:6.2.1.9]	0	0	0	0
K09733	mfnB; (5-formylfuran-3-yl)methyl phosphate synthase [EC:4.2.3.153]	0	0	0	0
K10713	fae; 5_6_7_8-tetrahydromethanopterin hydro-lyase [EC:4.2.1.147]	0	0	0	0
K10714	mtdB; methylene-tetrahydromethanopterin dehydrogenase [EC:1.5.1.-]	0	0	0	0
K10944	pmoA-amoA; methane/ammonia monooxygenase subunit A [EC:1.14.18.3 1.14.99.39]	0	0	0	0
K10945	pmoB-amoB; methane/ammonia monooxygenase subunit B	0	0	0	0
K10946	pmoC-amoC; methane/ammonia monooxygenase subunit C	0	0	0	0
K10977	aksA; methanogen homocitrate synthase [EC:2.3.3.14 2.3.3.-]	0	0	0	0
K10978	aksF; methanogen homoisocitrate dehydrogenase [EC:1.1.1.87 1.1.1.-]	0	0	0	0
K11212	cofD; LPPG:FO 2-phospho-L-lactate transferase [EC:2.7.8.28]	0	0	0	0
K11260	fwdG; 4Fe-4S ferredoxin	0	0	0	0
K11261	fwdE_ fmdE; formylmethanofuran dehydrogenase subunit E [EC:1.2.7.12]	0	1	1	0
K11529	gck_ gckA_ GLYCTK; glycerate 2-kinase [EC:2.7.1.165]	0	2	1	0
K11532	glpX-SEBP; fructose-1_6-bisphosphatase II / sedoheptulose-1_7-bisphosphatase [EC:3.1.3.11 3.1.3.37]	0	0	0	0
K11645	fbaB; fructose-bisphosphate aldolase_ class I [EC:4.1.2.13]	0	0	0	0
K11779	fbiC; FO synthase [EC:2.5.1.147 4.3.1.32]	0	0	0	0
K11780	cofG; 7_8-didemethyl-8-hydroxy-5-deazariboflavin synthase [EC:4.3.1.32]	0	0	0	0
K11781	cofH; 5-amino-6-(D-ribitylamino)uracil---L-tyrosine 4-hydroxyphenyl transferase [EC:2.5.1.147]	0	0	0	0
K12234	cofE; coenzyme F420-0:L-glutamate ligase / coenzyme F420-1:gamma-L-glutamate ligase [EC:6.3.2.31 6.3	0	0	0	0
K13039	comE; sulfopyruvate decarboxylase subunit beta [EC:4.1.1.79]	0	0	0	0
K13788	pta; phosphate acetyltransferase [EC:2.3.1.8]	0	0	0	0
K13812	fae-hps; bifunctional enzyme Fae/Hps [EC:4.2.1.147 4.1.2.43]	0	0	0	0
K13831	hps-phi; 3-hexulose-6-phosphate synthase / 6-phospho-3-hexuloisomerase [EC:4.1.2.43 5.3.1.27]	0	0	0	0
K13942	hmd; 5_10-methenyltetrahydromethanopterin hydrogenase [EC:1.12.98.2]	0	0	0	0
K14028	mdh1_ mxaF; methanol dehydrogenase (cytochrome c) subunit 1 [EC:1.1.2.7]	0	0	0	0
K14029	mdh2_ mxaI; methanol dehydrogenase (cytochrome c) subunit 2 [EC:1.1.2.7]	0	0	0	0
K14067	mtkA; malate-CoA ligase subunit beta [EC:6.2.1.9]	0	0	0	0
K14080	mtaA; [methyl-Co(III) methanol/glycine betaine-specific corrinoid protein]:coenzyme M methyltransfer	0	0	0	0
K14081	mtaC; methanol corrinoid protein	0	0	0	0
K14082	mtbA; [methyl-Co(III) methylamine-specific corrinoid protein]:coenzyme M methyltransferase [EC:2.1.1	0	0	0	0
K14083	mttB; trimethylamine---corrinoid protein Co-methyltransferase [EC:2.1.1.250]	0	0	0	0
K14084	mttC; trimethylamine corrinoid protein	0	0	0	0
K14126	mvhA_ vhuA_ vhcA; F420-non-reducing hydrogenase large subunit [EC:1.12.99.- 1.8.98.5]	0	0	0	0
K14127	mvhD_ vhuD_ vhcD; F420-non-reducing hydrogenase iron-sulfur subunit [EC:1.12.99.- 1.8.98.5 1.8.98.6]	0	6	1	1
K14128	mvhG_ vhuG_ vhcG; F420-non-reducing hydrogenase small subunit [EC:1.12.99.- 1.8.98.5]	0	0	0	0
K14940	cofF; gamma-F420-2:alpha-L-glutamate ligase [EC:6.3.2.32]	0	0	0	0
K14941	cofC_ fbiD; 2-phospho-L-lactate/phosphoenolpyruvate guanylyltransferase [EC:2.7.7.68 2.7.7.105]	0	0	0	0
K15022	fdhB; formate dehydrogenase (NADP+) beta subunit [EC:1.17.1.10]	0	0	0	0
K15228	mauA; methylamine dehydrogenase light chain [EC:1.4.9.1]	0	0	0	0
K15229	mauB; methylamine dehydrogenase heavy chain [EC:1.4.9.1]	0	0	0	0
K15633	gpmI; 2_3-bisphosphoglycerate-independent phosphoglycerate mutase [EC:5.4.2.12]	1	0	0	1
K15634	gpmB; 2_3-bisphosphoglycerate-dependent phosphoglycerate mutase [EC:5.4.2.11]	0	0	0	0
K15635	apgM; 2_3-bisphosphoglycerate-independent phosphoglycerate mutase [EC:5.4.2.12]	0	2	0	0
K16157	mmoX; methane monooxygenase component A alpha chain [EC:1.14.13.25]	0	0	0	0
K16158	mmoY; methane monooxygenase component A beta chain [EC:1.14.13.25]	0	0	0	0
K16159	mmoZ; methane monooxygenase component A gamma chain [EC:1.14.13.25]	0	0	0	0
K16160	mmoB; methane monooxygenase regulatory protein B	0	0	0	0
K16161	mmoC; methane monooxygenase component C [EC:1.14.13.25]	0	0	0	0
K16162	mmoD; methane monooxygenase component D	0	0	0	0
K16176	mtmB; methylamine---corrinoid protein Co-methyltransferase [EC:2.1.1.248]	0	0	0	0
K16177	mtmC; monomethylamine corrinoid protein	0	0	0	0
K16178	mtbB; dimethylamine---corrinoid protein Co-methyltransferase [EC:2.1.1.249]	0	0	0	0
K16179	mtbC; dimethylamine corrinoid protein	0	0	0	0
K16254	mxaJ; mxaJ protein	0	0	0	0
K16255	mxaG; cytochrome c-L	0	0	0	0
K16256	mxaA; mxaA protein	0	0	0	0
K16257	mxaC; mxaC protein	0	0	0	0
K16258	mxaK; mxaK protein	0	0	0	0
K16259	mxaL; mxaL protein	0	0	0	0
K16260	mxaD; mxaD protein	0	0	0	0
K16305	K16305; fructose-bisphosphate aldolase / 6-deoxy-5-ketofructose 1-phosphate synthase [EC:4.1.2.13 2.	0	1	1	0
K16306	K16306; fructose-bisphosphate aldolase / 2-amino-3_7-dideoxy-D-threo-hept-6-ulosonate synthase [EC:4	0	0	0	0
K16370	pfkB; 6-phosphofructokinase 2 [EC:2.7.1.11]	0	0	1	1
K16792	aksD; methanogen homoaconitase large subunit [EC:4.2.1.114]	0	0	0	0
K16793	aksE; methanogen homoaconitase small subunit [EC:4.2.1.114]	0	0	0	0
K17066	MOX; alcohol oxidase [EC:1.1.3.13]	0	0	0	0
K17067	mdo; formaldehyde dismutase / methanol dehydrogenase [EC:1.2.98.1 1.1.99.37]	0	0	0	0
K17068	fdm; formaldehyde dismutase [EC:1.2.98.1]	0	0	0	0
K17100	DAS; dihydroxyacetone synthase [EC:2.2.1.3]	0	0	0	0
K18277	tmm; trimethylamine monooxygenase [EC:1.14.13.148]	0	0	0	0
K18933	mfnA_ adc; tyrosine decarboxylase / aspartate 1-decarboxylase [EC:4.1.1.25 4.1.1.11]	0	0	0	0
K19793	mfnC; (5-formylfuran-3-yl)methyl phosphate transaminase [EC:2.6.1.108]	1	0	0	0
K21071	pfk_ pfp; ATP-dependent phosphofructokinase / diphosphate-dependent phosphofructokinase [EC:2.7.1.11	1	0	1	1
K22015	fdhF; formate dehydrogenase (hydrogenase) [EC:1.17.98.4 1.17.98.-]	0	0	0	0
K22081	mgsA; methylamine---glutamate N-methyltransferase subunit A [EC:2.1.1.21]	0	0	0	0
K22082	mgsB; methylamine---glutamate N-methyltransferase subunit B [EC:2.1.1.21]	0	0	0	0
K22083	mgsC; methylamine---glutamate N-methyltransferase subunit C [EC:2.1.1.21]	0	0	0	0
K22084	mgdA; methylglutamate dehydrogenase subunit A [EC:1.5.99.5]	0	0	0	0
K22085	mgdB; methylglutamate dehydrogenase subunit B [EC:1.5.99.5]	0	0	0	0
K22086	mgdC; methylglutamate dehydrogenase subunit C [EC:1.5.99.5]	0	0	0	0
K22087	mgdD; methylglutamate dehydrogenase subunit D [EC:1.5.99.5]	0	0	0	0
K22305	psp; phosphoserine phosphatase [EC:3.1.3.3]	0	1	0	0
K22480	hdrA1; heterodisulfide reductase subunit A1 [EC:1.8.7.3]	0	0	0	0
K22481	hdrB1; heterodisulfide reductase subunit B1 [EC:1.8.7.3]	0	0	0	0
K22482	hdrC1; heterodisulfide reductase subunit C1 [EC:1.8.7.3]	0	0	0	0
K22515	fdwB; formate dehydrogenase beta subunit [EC:1.17.1.9]	0	0	0	0
K22516	fdhA; formate dehydrogenase (coenzyme F420) alpha subunit [EC:1.17.98.3 1.8.98.6]	0	0	0	0
K23995	xoxF; lanthanide-dependent methanol dehydrogenase [EC:1.1.2.10]	0	0	0	0
K24182	PFK9; 6-phosphofructokinase [EC:2.7.1.11]	0	0	0	0
K24393	comDE; sulfopyruvate decarboxylase [EC:4.1.1.79]	0	0	0	0
K24998	fbiB; dehydro coenzyme F420 reductase / coenzyme F420-0:L-glutamate ligase / coenzyme F420-1:gamma-L	0	0	0	0
K25123	hydA2; iron hydrogenase HydA2 [EC:1.12.7.-]	0	0	0	0
K25124	hycB; FeS-containing electron transfer protein	0	0	0	0
K25528	ysaA; phosphoserine phosphatase [EC:3.1.3.3]	0	0	0	0
Nitrogen metabolism		4	7	7	11
K00260	gudB_ rocG; glutamate dehydrogenase [EC:1.4.1.2]	0	0	0	1
K00261	GLUD1_2_ gdhA; glutamate dehydrogenase (NAD(P)+) [EC:1.4.1.3]	0	0	0	0
K00262	E1.4.1.4_ gdhA; glutamate dehydrogenase (NADP+) [EC:1.4.1.4]	1	1	0	0
K00264	GLT1; glutamate synthase (NADH) [EC:1.4.1.14]	0	0	0	0
K00265	gltB; glutamate synthase (NADPH) large chain [EC:1.4.1.13]	1	0	0	0
K00266	gltD; glutamate synthase (NADPH) small chain [EC:1.4.1.13]	0	0	2	1
K00284	GLU_ gltS; glutamate synthase (ferredoxin) [EC:1.4.7.1]	0	0	0	0
K00360	nasB; assimilatory nitrate reductase electron transfer subunit [EC:1.7.99.-]	0	0	0	0
K00362	nirB; nitrite reductase (NADH) large subunit [EC:1.7.1.15]	0	0	0	0
K00363	nirD; nitrite reductase (NADH) small subunit [EC:1.7.1.15]	0	0	0	0
K00366	nirA; ferredoxin-nitrite reductase [EC:1.7.7.1]	0	0	0	0
K00367	narB; ferredoxin-nitrate reductase [EC:1.7.7.2]	0	0	0	0
K00368	nirK; nitrite reductase (NO-forming) [EC:1.7.2.1]	0	0	0	0
K00370	narG_ narZ_ nxrA; nitrate reductase / nitrite oxidoreductase_ alpha subunit [EC:1.7.5.1 1.7.99.-]	0	0	0	0
K00371	narH_ narY_ nxrB; nitrate reductase / nitrite oxidoreductase_ beta subunit [EC:1.7.5.1 1.7.99.-]	0	0	0	0
K00372	nasA; assimilatory nitrate reductase catalytic subunit [EC:1.7.99.-]	0	0	0	0
K00374	narI_ narV; nitrate reductase gamma subunit [EC:1.7.5.1 1.7.99.-]	0	0	1	0
K00376	nosZ; nitrous-oxide reductase [EC:1.7.2.4]	0	0	0	1
K00459	ncd2_ npd; nitronate monooxygenase [EC:1.13.12.16]	0	1	0	0
K00531	anfG; nitrogenase delta subunit [EC:1.18.6.1]	0	0	0	0
K00926	arcC; carbamate kinase [EC:2.7.2.2]	0	0	0	1
K01455	E3.5.1.49; formamidase [EC:3.5.1.49]	0	0	0	0
K01501	E3.5.5.1; nitrilase [EC:3.5.5.1]	0	0	0	0
K01672	CA; carbonic anhydrase [EC:4.2.1.1]	0	0	0	0
K01673	cynT_ can; carbonic anhydrase [EC:4.2.1.1]	0	1	0	1
K01674	cah; carbonic anhydrase [EC:4.2.1.1]	0	0	0	0
K01725	cynS; cyanate lyase [EC:4.2.1.104]	0	0	0	0
K01743	E4.2.1.1; carbonic anhydrase [EC:4.2.1.1]	0	0	0	0
K01915	glnA_ GLUL; glutamine synthetase [EC:6.3.1.2]	1	1	2	2
K01948	CPS1; carbamoyl-phosphate synthase (ammonia) [EC:6.3.4.16]	0	0	0	0
K02305	norC; nitric oxide reductase subunit C	0	0	0	0
K02567	napA; nitrate reductase (cytochrome) [EC:1.9.6.1]	0	0	0	0
K02568	napB; nitrate reductase (cytochrome)_ electron transfer subunit	0	0	0	0
K02575	NRT_ narK_ nrtP_ nasA; MFS transporter_ NNP family_ nitrate/nitrite transporter	0	0	0	0
K02586	nifD; nitrogenase molybdenum-iron protein alpha chain [EC:1.18.6.1]	0	0	0	0
K02588	nifH; nitrogenase iron protein NifH	0	1	0	0
K02591	nifK; nitrogenase molybdenum-iron protein beta chain [EC:1.18.6.1]	0	0	0	0
K03385	nrfA; nitrite reductase (cytochrome c-552) [EC:1.7.2.2]	0	1	1	1
K04561	norB; nitric oxide reductase subunit B [EC:1.7.2.5]	0	0	0	1
K05601	hcp; hydroxylamine reductase [EC:1.7.99.1]	1	1	0	0
K10534	NR; nitrate reductase (NAD(P)H) [EC:1.7.1.1 1.7.1.2 1.7.1.3]	0	0	0	0
K10535	hao; hydroxylamine dehydrogenase [EC:1.7.2.6]	0	0	1	1
K10944	pmoA-amoA; methane/ammonia monooxygenase subunit A [EC:1.14.18.3 1.14.99.39]	0	0	0	0
K10945	pmoB-amoB; methane/ammonia monooxygenase subunit B	0	0	0	0
K10946	pmoC-amoC; methane/ammonia monooxygenase subunit C	0	0	0	0
K15371	GDH2; glutamate dehydrogenase [EC:1.4.1.2]	0	0	0	0
K15576	nrtA_ nasF_ cynA; nitrate/nitrite transport system substrate-binding protein	0	0	0	0
K15577	nrtB_ nasE_ cynB; nitrate/nitrite transport system permease protein	0	0	0	0
K15578	nrtC_ nasD; nitrate/nitrite transport system ATP-binding protein [EC:7.3.2.4]	0	0	0	0
K15579	nrtD_ cynD; nitrate/nitrite transport system ATP-binding protein	0	0	0	0
K15864	nirS; nitrite reductase (NO-forming) / hydroxylamine reductase [EC:1.7.2.1 1.7.99.1]	0	0	0	0
K15876	nrfH; cytochrome c nitrite reductase small subunit	0	0	0	1
K15877	CYP55; fungal nitric oxide reductase [EC:1.7.1.14]	0	0	0	0
K17877	NIT-6; nitrite reductase (NAD(P)H) [EC:1.7.1.4]	0	0	0	0
K18245	CA2; carbonic anhydrase 2 [EC:4.2.1.1]	0	0	0	0
K18246	CA4; carbonic anhydrase 4 [EC:4.2.1.1]	0	0	0	0
K19823	NAO; nitroalkane oxidase [EC:1.7.3.1]	0	0	0	0
K20932	K20932; hydrazine synthase subunit [EC:1.7.2.7]	0	0	0	0
K20933	K20933; hydrazine synthase subunit [EC:1.7.2.7]	0	0	0	0
K20934	K20934; hydrazine synthase subunit [EC:1.7.2.7]	0	0	0	0
K20935	hdh; hydrazine dehydrogenase [EC:1.7.2.8]	0	0	0	0
K22896	vnfD; vanadium-dependent nitrogenase alpha chain [EC:1.18.6.2]	0	0	0	0
K22897	vnfK; vanadium-dependent nitrogenase beta chain [EC:1.18.6.2]	0	0	0	0
K22898	vnfG; vanadium nitrogenase delta subunit [EC:1.18.6.2]	0	0	0	0
K22899	vnfH; vanadium nitrogenase iron protein	0	0	0	0
Sulfur metabolism		9	8	11	20
K00184	dmsB; dimethyl sulfoxide reductase iron-sulfur subunit	0	0	0	0
K00185	dmsC; dimethyl sulfoxide reductase membrane subunit	0	0	0	0
K00299	ssuE_ msuE; FMN reductase [EC:1.5.1.38]	0	0	0	0
K00380	cysJ; sulfite reductase (NADPH) flavoprotein alpha-component [EC:1.8.1.2]	0	0	0	0
K00381	cysI; sulfite reductase (NADPH) hemoprotein beta-component [EC:1.8.1.2]	0	0	0	0
K00385	asrC; anaerobic sulfite reductase subunit C	0	0	0	0
K00386	sorB; sulfite dehydrogenase (cytochrome) subunit B [EC:1.8.2.1]	0	0	0	0
K00387	SUOX; sulfite oxidase [EC:1.8.3.1]	0	0	0	0
K00390	cysH; phosphoadenosine phosphosulfate reductase [EC:1.8.4.8 1.8.4.10]	0	0	0	0
K00392	sir; sulfite reductase (ferredoxin) [EC:1.8.7.1]	0	0	0	0
K00394	aprA; adenylylsulfate reductase_ subunit A [EC:1.8.99.2]	0	0	0	0
K00395	aprB; adenylylsulfate reductase_ subunit B [EC:1.8.99.2]	0	0	0	0
K00640	cysE; serine O-acetyltransferase [EC:2.3.1.30]	1	0	0	2
K00641	metX; homoserine O-acetyltransferase/O-succinyltransferase [EC:2.3.1.31 2.3.1.46]	1	0	1	0
K00651	metA; homoserine O-succinyltransferase/O-acetyltransferase [EC:2.3.1.46 2.3.1.31]	0	0	0	0
K00860	cysC; adenylylsulfate kinase [EC:2.7.1.25]	0	0	0	0
K00955	cysNC; bifunctional enzyme CysN/CysC [EC:2.7.7.4 2.7.1.25]	1	0	0	1
K00956	cysN; sulfate adenylyltransferase subunit 1 [EC:2.7.7.4]	0	0	0	0
K00957	cysD; sulfate adenylyltransferase subunit 2 [EC:2.7.7.4]	1	0	1	1
K00958	sat_ met3; sulfate adenylyltransferase [EC:2.7.7.4]	0	0	0	0
K00988	APA1_2; sulfate adenylyltransferase (ADP) / ATP adenylyltransferase [EC:2.7.7.5 2.7.7.53]	0	0	0	0
K01011	TST_ MPST_ sseA; thiosulfate/3-mercaptopyruvate sulfurtransferase [EC:2.8.1.1 2.8.1.2]	2	1	1	3
K01082	cysQ_ MET22_ BPNT1; 3'(2')_ 5'-bisphosphate nucleotidase [EC:3.1.3.7]	0	0	0	1
K01738	cysK; cysteine synthase [EC:2.5.1.47]	1	2	1	2
K01739	metB; cystathionine gamma-synthase [EC:2.5.1.48]	0	0	1	0
K02045	cysA; sulfate/thiosulfate transport system ATP-binding protein [EC:7.3.2.3]	0	0	0	0
K02046	cysU; sulfate/thiosulfate transport system permease protein	0	0	0	1
K02047	cysW; sulfate/thiosulfate transport system permease protein	0	0	0	1
K02048	cysP; sulfate/thiosulfate transport system substrate-binding protein	0	0	0	0
K02439	glpE; thiosulfate sulfurtransferase [EC:2.8.1.1]	0	0	0	0
K03119	tauD; taurine dioxygenase [EC:1.14.11.17]	0	0	0	0
K04091	ssuD_ msuD; alkanesulfonate monooxygenase [EC:1.14.14.5 1.14.14.34]	0	0	0	0
K05301	sorA; sulfite dehydrogenase (cytochrome) subunit A [EC:1.8.2.1]	0	0	0	0
K05907	APR; adenylyl-sulfate reductase (glutathione) [EC:1.8.4.9]	0	0	0	0
K05908	doxDA; thiosulfate dehydrogenase (quinone) [EC:1.8.5.2]	0	0	0	0
K06881	nrnA; bifunctional oligoribonuclease and PAP phosphatase NrnA [EC:3.1.3.7 3.1.13.3]	1	0	1	1
K07306	dmsA; anaerobic dimethyl sulfoxide reductase subunit A [EC:1.8.5.3]	0	0	0	0
K07307	dmsB; anaerobic dimethyl sulfoxide reductase subunit B	0	0	0	0
K07308	dmsC; anaerobic dimethyl sulfoxide reductase subunit C	0	0	0	0
K08352	phsA_ psrA; thiosulfate reductase / polysulfide reductase chain A [EC:1.8.5.5]	0	0	0	0
K08353	phsB; thiosulfate reductase electron transport protein	0	0	0	0
K08354	phsC; thiosulfate reductase cytochrome b subunit	0	0	0	0
K08357	ttrA; tetrathionate reductase subunit A	0	0	1	0
K08358	ttrB; tetrathionate reductase subunit B	0	0	0	1
K08359	ttrC; tetrathionate reductase subunit C	0	0	0	0
K10150	cysO; cysteine synthase / O-phosphoserine sulfhydrylase / cystathionine beta-synthase [EC:2.5.1.47 2	0	0	0	0
K10764	metZ; O-succinylhomoserine sulfhydrylase [EC:2.5.1.-]	0	0	0	0
K10831	tauB; taurine transport system ATP-binding protein [EC:7.6.2.7]	0	0	0	0
K11180	dsrA; dissimilatory sulfite reductase alpha subunit [EC:1.8.99.5]	0	1	1	0
K11181	dsrB; dissimilatory sulfite reductase beta subunit [EC:1.8.99.5]	0	1	1	0
K13034	ATCYSC1; L-3-cyanoalanine synthase/ cysteine synthase [EC:2.5.1.47 4.4.1.9]	0	0	0	0
K13811	PAPSS; 3'-phosphoadenosine 5'-phosphosulfate synthase [EC:2.7.7.4 2.7.1.25]	0	0	0	0
K15422	SAL; 3'(2')_ 5'-bisphosphate nucleotidase / inositol polyphosphate 1-phosphatase [EC:3.1.3.7 3.1.3.5	0	0	0	0
K15551	tauA; taurine transport system substrate-binding protein	0	0	0	0
K15552	tauC; taurine transport system permease protein	0	0	0	0
K15553	ssuA; sulfonate transport system substrate-binding protein	0	0	0	0
K15554	ssuC; sulfonate transport system permease protein	0	0	0	0
K15555	ssuB; sulfonate transport system ATP-binding protein [EC:7.6.2.14]	0	0	0	0
K15759	IMPAD1_ IMPA3; Golgi-resident PAP phosphatase [EC:3.1.3.7]	0	0	0	0
K15762	tmoC_ tbuB_ touC; toluene monooxygenase system ferredoxin subunit	0	0	0	0
K15765	tmoF_ tbuC_ touF; toluene monooxygenase electron transfer component [EC:1.18.1.3]	0	0	0	0
K16936	doxA; thiosulfate dehydrogenase (quinone) small subunit [EC:1.8.5.2]	0	0	0	0
K16937	doxD; thiosulfate dehydrogenase (quinone) large subunit [EC:1.8.5.2]	0	0	0	0
K16950	asrA; anaerobic sulfite reductase subunit A	0	0	0	0
K16951	asrB; anaerobic sulfite reductase subunit B	0	0	0	0
K16952	sor; sulfur oxygenase/reductase [EC:1.13.11.55]	0	1	0	0
K16953	dddL; dimethylpropiothetin dethiomethylase [EC:4.4.1.3]	0	0	0	0
K16954	mtsA; methylthiol:coenzyme M methyltransferase [EC:2.1.1.251]	0	0	0	0
K16955	mtsB; methylated-thiol--corrinoid protein	0	0	0	0
K16964	ddhA; dimethylsulfide dehydrogenase subunit alpha [EC:1.8.2.4]	0	0	0	0
K16965	ddhB; dimethylsulfide dehydrogenase subunit beta	0	0	0	0
K16966	ddhC; dimethylsulfide dehydrogenase subunit gamma	0	0	0	0
K16967	dmoA; dimethyl-sulfide monooxygenase [EC:1.14.13.131]	0	0	0	0
K16968	msmA; methanesulfonate monooxygenase subunit alpha [EC:1.14.13.111]	0	0	0	0
K16969	msmB; methanesulfonate monooxygenase subunit beta [EC:1.14.13.111]	0	0	0	0
K17069	MET17; O-acetylhomoserine/O-acetylserine sulfhydrylase [EC:2.5.1.49 2.5.1.47]	0	0	0	0
K17217	mccB; cystathionine gamma-lyase / homocysteine desulfhydrase [EC:4.4.1.1 4.4.1.2]	0	0	0	0
K17218	sqr; sulfide:quinone oxidoreductase [EC:1.8.5.4]	0	0	0	0
K17219	sreA; sulfur reductase molybdopterin subunit	0	0	0	0
K17220	sreB; sulfur reductase FeS subunit	0	0	0	0
K17221	sreC; sulfur reductase membrane anchor	0	0	0	0
K17222	soxA; L-cysteine S-thiosulfotransferase [EC:2.8.5.2]	0	0	0	0
K17223	soxX; L-cysteine S-thiosulfotransferase [EC:2.8.5.2]	0	0	0	0
K17224	soxB; S-sulfosulfanyl-L-cysteine sulfohydrolase [EC:3.1.6.20]	0	0	0	1
K17225	soxC; sulfane dehydrogenase subunit SoxC	0	0	0	0
K17226	soxY; sulfur-oxidizing protein SoxY	0	0	0	0
K17227	soxZ; sulfur-oxidizing protein SoxZ	0	0	0	0
K17228	sfnG; dimethylsulfone monooxygenase [EC:1.14.14.35]	0	0	0	0
K17229	fccB; sulfide dehydrogenase [flavocytochrome c] flavoprotein chain [EC:1.8.2.3]	0	0	0	0
K17230	fccA; cytochrome subunit of sulfide dehydrogenase	0	0	0	0
K17285	SELENBP1; methanethiol oxidase [EC:1.8.3.4]	0	0	0	0
K17486	dmdA; dimethylsulfoniopropionate demethylase [EC:2.1.1.269]	0	0	0	0
K17725	ETHE1; sulfur dioxygenase [EC:1.13.11.18]	0	0	0	0
K17993	hydA; sulfhydrogenase subunit alpha [EC:1.12.1.3 1.12.1.5]	0	0	0	1
K17994	hydD; sulfhydrogenase subunit delta [EC:1.12.1.3 1.12.1.5]	0	0	0	1
K17995	hydG; sulfhydrogenase subunit gamma (sulfur reductase) [EC:1.12.98.4]	0	1	1	0
K17996	hydB; sulfhydrogenase subunit beta (sulfur reductase) [EC:1.12.98.4]	0	1	1	1
K20034	dmdB; 3-(methylthio)propionyl---CoA ligase [EC:6.2.1.44]	0	0	0	0
K20035	dmdC; 3-(methylthio)propanoyl-CoA dehydrogenase [EC:1.3.8.-]	0	0	0	0
K20036	dmdD; (methylthio)acryloyl-CoA hydratase [EC:4.2.1.155]	0	0	0	0
K21307	soeA; sulfite dehydrogenase (quinone) subunit SoeA [EC:1.8.5.6]	0	0	0	0
K21308	soeB; sulfite dehydrogenase (quinone) subunit SoeB	0	0	0	0
K21309	soeC; sulfite dehydrogenase (quinone) subunit SoeC	0	0	0	0
K21310	mddA; methanethiol S-methyltransferase [EC:2.1.1.334]	1	0	0	1
K22470	SQOR; eukaryotic sulfide quinone oxidoreductase [EC:1.8.5.8]	0	0	0	0
K22622	soxD; S-disulfanyl-L-cysteine oxidoreductase SoxD [EC:1.8.2.6]	0	0	0	0
K22966	HINT4; sulfate adenylyltransferase (ADP) / adenylylsulfatase [EC:2.7.7.5 3.6.2.1]	0	0	0	0
K23163	sbp; sulfate/thiosulfate transport system substrate-binding protein	0	0	0	1
K23304	cysE; serine O-acetyltransferase [EC:2.3.1.30]	0	0	0	0
Carbon fixation pathways in prokaryotes		29	32	27	39
K00024	mdh; malate dehydrogenase [EC:1.1.1.37]	1	0	0	1
K00031	IDH1, IDH2, icd; isocitrate dehydrogenase [EC:1.1.1.42]	1	0	0	1
K00169	porA; pyruvate ferredoxin oxidoreductase alpha subunit [EC:1.2.7.1]	1	1	1	1
K00170	porB; pyruvate ferredoxin oxidoreductase beta subunit [EC:1.2.7.1]	2	0	0	1
K00171	porD; pyruvate ferredoxin oxidoreductase delta subunit [EC:1.2.7.1]	2	0	0	1
K00172	porC, porG; pyruvate ferredoxin oxidoreductase gamma subunit [EC:1.2.7.1]	2	1	1	1
K00174	korA, oorA, oforA; 2-oxoglutarate/2-oxoacid ferredoxin oxidoreductase subunit alpha [EC:1.2.7.3 1.2.	0	2	3	2
K00175	korB, oorB, oforB; 2-oxoglutarate/2-oxoacid ferredoxin oxidoreductase subunit beta [EC:1.2.7.3 1.2.7	0	2	3	1
K00176	korD, oorD; 2-oxoglutarate ferredoxin oxidoreductase subunit delta [EC:1.2.7.3]	0	0	0	0
K00177	korC, oorC; 2-oxoglutarate ferredoxin oxidoreductase subunit gamma [EC:1.2.7.3]	0	1	2	0
K00189	vorG, porG; 2-oxoisovalerate/pyruvate ferredoxin oxidoreductase gamma subunit [EC:1.2.7.7 1.2.7.1]	0	0	0	0
K00194	cdhD, acsD; acetyl-CoA decarbonylase/synthase, CODH/ACS complex subunit delta [EC:2.1.1.245]	0	1	0	0
K00196	cooF; anaerobic carbon-monoxide dehydrogenase iron sulfur subunit	0	0	0	0
K00197	cdhE, acsC; acetyl-CoA decarbonylase/synthase, CODH/ACS complex subunit gamma [EC:2.1.1.245]	0	1	0	0
K00198	cooS, acsA; anaerobic carbon-monoxide dehydrogenase catalytic subunit [EC:1.2.7.4]	0	1	1	0
K00239	sdhA, frdA; succinate dehydrogenase / fumarate reductase, flavoprotein subunit [EC:1.3.5.1 1.3.5.4]	0	1	0	1
K00240	sdhB, frdB; succinate dehydrogenase / fumarate reductase, iron-sulfur subunit [EC:1.3.5.1 1.3.5.4]	0	2	0	1
K00241	sdhC, frdC; succinate dehydrogenase / fumarate reductase, cytochrome b subunit	0	1	0	1
K00242	sdhD, frdD; succinate dehydrogenase / fumarate reductase, membrane anchor subunit	0	0	0	0
K00244	frdA; fumarate reductase flavoprotein subunit [EC:1.3.5.4]	0	1	0	0
K00245	frdB; fumarate reductase iron-sulfur subunit [EC:1.3.5.4]	0	0	0	0
K00246	frdC; fumarate reductase subunit C	0	0	0	0
K00247	frdD; fumarate reductase subunit D	0	0	0	0
K00297	metF, MTHFR; methylenetetrahydrofolate reductase (NADH) [EC:1.5.1.54]	0	2	0	1
K00625	E2.3.1.8, pta; phosphate acetyltransferase [EC:2.3.1.8]	0	0	0	1
K00626	ACAT, atoB; acetyl-CoA C-acetyltransferase [EC:2.3.1.9]	4	2	2	3
K00925	ackA; acetate kinase [EC:2.7.2.1]	1	0	0	1
K01006	ppdK; pyruvate, orthophosphate dikinase [EC:2.7.9.1]	2	1	1	1
K01007	pps, ppsA; pyruvate, water dikinase [EC:2.7.9.2]	0	2	5	0
K01491	folD; methylenetetrahydrofolate dehydrogenase (NADP+) / methenyltetrahydrofolate cyclohydrolase [EC:	1	0	0	1
K01500	fchA; methenyltetrahydrofolate cyclohydrolase [EC:3.5.4.9]	0	1	0	0
K01595	ppc; phosphoenolpyruvate carboxylase [EC:4.1.1.31]	0	0	0	0
K01648	ACLY; ATP citrate (pro-S)-lyase [EC:2.3.3.8]	0	0	0	0
K01675	fumD; fumarate hydratase D [EC:4.2.1.2]	0	0	0	0
K01676	E4.2.1.2A, fumA, fumB; fumarate hydratase, class I [EC:4.2.1.2]	0	0	0	1
K01677	E4.2.1.2AA, fumA; fumarate hydratase subunit alpha [EC:4.2.1.2]	1	0	0	0
K01678	E4.2.1.2AB, fumB; fumarate hydratase subunit beta [EC:4.2.1.2]	1	0	0	0
K01679	E4.2.1.2B, fumC, FH; fumarate hydratase, class II [EC:4.2.1.2]	0	0	0	1
K01681	ACO, acnA; aconitate hydratase [EC:4.2.1.3]	1	0	0	2
K01682	acnB; aconitate hydratase 2 / 2-methylisocitrate dehydratase [EC:4.2.1.3 4.2.1.99]	0	0	0	0
K01774	fumE; fumarate hydratase E [EC:4.2.1.2]	0	0	0	0
K01847	MUT; methylmalonyl-CoA mutase [EC:5.4.99.2]	0	0	0	2
K01848	E5.4.99.2A, mcmA1; methylmalonyl-CoA mutase, N-terminal domain [EC:5.4.99.2]	1	1	1	0
K01849	E5.4.99.2B, mcmA2; methylmalonyl-CoA mutase, C-terminal domain [EC:5.4.99.2]	1	1	1	0
K01895	ACSS1_2, acs; acetyl-CoA synthetase [EC:6.2.1.1]	2	1	0	2
K01902	sucD; succinyl-CoA synthetase alpha subunit [EC:6.2.1.5]	0	0	1	1
K01903	sucC; succinyl-CoA synthetase beta subunit [EC:6.2.1.5]	0	0	1	1
K01938	fhs; formate--tetrahydrofolate ligase [EC:6.3.4.3]	0	0	0	0
K01958	PC, pyc; pyruvate carboxylase [EC:6.4.1.1]	0	1	0	0
K01959	pycA; pyruvate carboxylase subunit A [EC:6.4.1.1]	0	0	0	0
K01960	pycB; pyruvate carboxylase subunit B [EC:6.4.1.1]	1	0	1	0
K01961	accC; acetyl-CoA carboxylase, biotin carboxylase subunit [EC:6.4.1.2 6.3.4.14]	1	1	0	3
K01962	accA; acetyl-CoA carboxylase carboxyl transferase subunit alpha [EC:6.4.1.2 2.1.3.15]	0	0	0	1
K01963	accD; acetyl-CoA carboxylase carboxyl transferase subunit beta [EC:6.4.1.2 2.1.3.15]	0	0	1	1
K01964	K01964; acetyl-CoA/propionyl-CoA carboxylase [EC:6.4.1.2 6.4.1.3]	0	0	0	0
K02160	accB, bccP; acetyl-CoA carboxylase biotin carboxyl carrier protein	0	0	0	1
K03737	por, nifJ; pyruvate-ferredoxin/flavodoxin oxidoreductase [EC:1.2.7.1 1.2.7.-]	0	0	0	1
K05299	fdhA; formate dehydrogenase (NADP+) alpha subunit [EC:1.17.1.10]	0	0	0	0
K05606	MCEE, epi; methylmalonyl-CoA/ethylmalonyl-CoA epimerase [EC:5.1.99.1]	0	2	2	1
K08691	mcl; malyl-CoA/(S)-citramalyl-CoA lyase [EC:4.1.3.24 4.1.3.25]	0	0	0	0
K09709	meh; 3-methylfumaryl-CoA hydratase [EC:4.2.1.153]	0	0	0	0
K13788	pta; phosphate acetyltransferase [EC:2.3.1.8]	0	0	0	0
K14138	acsB; acetyl-CoA synthase [EC:2.3.1.169]	0	1	0	0
K14449	mch, mcd; 2-methylfumaryl-CoA hydratase [EC:4.2.1.148]	0	0	0	0
K14465	K14465; succinate semialdehyde reductase (NADPH) [EC:1.1.1.-]	0	0	0	0
K14466	K14466; 4-hydroxybutyrate---CoA ligase (AMP-forming) [EC:6.2.1.40]	0	0	0	0
K14467	4hbl; 4-hydroxybutyrate---CoA ligase (AMP-forming) [EC:6.2.1.40]	0	0	0	0
K14468	mcr; malonyl-CoA reductase / 3-hydroxypropionate dehydrogenase (NADP+) [EC:1.2.1.75 1.1.1.298]	0	0	0	0
K14469	K14469; acrylyl-CoA reductase (NADPH) / 3-hydroxypropionyl-CoA dehydratase / 3-hydroxypropionyl-CoA	0	0	0	0
K14470	mct; 2-methylfumaryl-CoA isomerase [EC:5.4.1.3]	0	0	0	0
K14471	smtA1; succinyl-CoA:(S)-malate CoA-transferase subunit A [EC:2.8.3.22]	0	0	0	0
K14472	smtB; succinyl-CoA:(S)-malate CoA-transferase subunit B [EC:2.8.3.22]	0	0	0	0
K14534	abfD; 4-hydroxybutyryl-CoA dehydratase / vinylacetyl-CoA-Delta-isomerase [EC:4.2.1.120 5.3.3.3]	2	0	0	0
K15016	K15016; enoyl-CoA hydratase / 3-hydroxyacyl-CoA dehydrogenase [EC:4.2.1.17 1.1.1.35]	1	0	0	1
K15017	K15017; malonyl-CoA/succinyl-CoA reductase (NADPH) [EC:1.2.1.75 1.2.1.76]	0	0	0	0
K15018	K15018; 3-hydroxypropionyl-coenzyme A synthetase [EC:6.2.1.36]	0	0	0	0
K15019	K15019; 3-hydroxypropionyl-coenzyme A dehydratase [EC:4.2.1.116]	0	0	0	0
K15020	K15020; acryloyl-coenzyme A reductase [EC:1.3.1.84]	0	0	0	0
K15022	fdhB; formate dehydrogenase (NADP+) beta subunit [EC:1.17.1.10]	0	0	0	0
K15023	acsE; 5-methyltetrahydrofolate corrinoid/iron sulfur protein methyltransferase [EC:2.1.1.258]	0	1	0	0
K15024	K15024; putative phosphotransacetylase [EC:2.3.1.8]	0	0	0	0
K15036	K15036; acetyl-CoA/propionyl-CoA carboxylase [EC:6.4.1.2 6.4.1.3 2.1.3.15]	0	0	0	0
K15037	K15037; biotin carboxyl carrier protein	0	0	0	0
K15038	K15038; succinyl-CoA reductase [EC:1.2.1.76]	0	0	0	0
K15039	K15039; 3-hydroxypropionate dehydrogenase (NADP+) [EC:1.1.1.298]	0	0	0	0
K15052	K15052; propionyl-CoA carboxylase [EC:6.4.1.3 2.1.3.15]	0	0	0	0
K15230	aclA; ATP-citrate lyase alpha-subunit [EC:2.3.3.8]	0	0	0	0
K15231	aclB; ATP-citrate lyase beta-subunit [EC:2.3.3.8]	0	0	0	0
K15232	ccsA; citryl-CoA synthetase large subunit [EC:6.2.1.18]	0	0	0	0
K15233	ccsB; citryl-CoA synthetase small subunit	0	0	0	0
K15234	ccl; citryl-CoA lyase [EC:4.1.3.34]	0	0	0	0
K18209	tfrA; fumarate reductase (CoM/CoB) subunit A [EC:1.3.4.1]	0	0	0	0
K18210	tfrB; fumarate reductase (CoM/CoB) subunit B [EC:1.3.4.1]	0	0	0	0
K18556	frdA; NADH-dependent fumarate reductase subunit A [EC:1.3.1.6]	0	0	0	0
K18557	frdB; NADH-dependent fumarate reductase subunit B [EC:1.3.1.6]	0	0	0	0
K18558	frdC; NADH-dependent fumarate reductase subunit C	0	0	0	0
K18559	frdD; NADH-dependent fumarate reductase subunit D	0	0	0	0
K18560	frdE; NADH-dependent fumarate reductase subunit E	0	0	0	0
K18593	E6.2.1.56; 4-hydroxybutyrate---CoA ligase (ADP-forming) [EC:6.2.1.56]	0	0	0	0
K18594	K18594; 3-hydroxypropionyl-CoA synthetase (ADP-forming) [EC:6.2.1.-]	0	0	0	0
K18602	K18602; malonic semialdehyde reductase [EC:1.1.1.-]	0	0	0	0
K18603	K18603; acetyl-CoA/propionyl-CoA carboxylase [EC:6.4.1.2 6.4.1.3]	0	0	0	0
K18604	K18604; acetyl-CoA/propionyl-CoA carboxylase [EC:6.4.1.2 6.4.1.3 2.1.3.15]	0	0	0	0
K18605	K18605; biotin carboxyl carrier protein	0	0	0	0
K18859	sdhD, frdD; succinate dehydrogenase / fumarate reductase, subunit D	0	0	0	0
K18860	sdhD, frdD; putative succinate dehydrogenase / fumarate reductase, subunit D	0	0	0	0
K18861	K18861; 4-hydroxybutyrate---CoA ligase (AMP-forming) [EC:6.2.1.40]	0	0	0	0
K22015	fdhF; formate dehydrogenase (hydrogenase) [EC:1.17.98.4 1.17.98.-]	0	0	0	0
K25007	metV; methylenetetrahydrofolate reductase (NADH) small subunit	0	0	0	0
K25008	rnfC2; ion-translocating oxidoreductase complex subunit C [EC:7.-.-.-]	0	0	0	0
K25123	hydA2; iron hydrogenase HydA2 [EC:1.12.7.-]	0	0	0	0
K25124	hycB; FeS-containing electron transfer protein	0	0	0	0
Bacterial chemotaxis		0	0	3	23
K00575	cheR; chemotaxis protein methyltransferase CheR [EC:2.1.1.80]	0	0	0	2
K02410	fliG; flagellar motor switch protein FliG	0	0	0	1
K02416	fliM; flagellar motor switch protein FliM	0	0	0	1
K02417	fliN; flagellar motor switch protein FliN	0	0	0	1
K02556	motA; chemotaxis protein MotA	0	0	1	1
K02557	motB; chemotaxis protein MotB	0	0	1	1
K03406	mcp; methyl-accepting chemotaxis protein	0	0	0	5
K03407	cheA; two-component system, chemotaxis family, sensor kinase CheA [EC:2.7.13.3]	0	0	0	1
K03408	cheW; purine-binding chemotaxis protein CheW	0	0	0	1
K03409	cheX; chemotaxis protein CheX	0	0	0	1
K03410	cheC; chemotaxis protein CheC	0	0	0	0
K03411	cheD; chemotaxis protein CheD [EC:3.5.1.44]	0	0	0	1
K03412	cheB; two-component system, chemotaxis family, protein-glutamate methylesterase/glutaminase [EC:3.1.	0	0	0	1
K03413	cheY; two-component system, chemotaxis family, chemotaxis protein CheY	0	0	0	4
K03414	cheZ; chemotaxis protein CheZ	0	0	0	0
K03415	cheV; two-component system, chemotaxis family, chemotaxis protein CheV	0	0	0	1
K03776	aer; aerotaxis receptor	0	0	0	0
K05874	tsr; methyl-accepting chemotaxis protein I, serine sensor receptor	0	0	0	0
K05875	tar; methyl-accepting chemotaxis protein II, aspartate sensor receptor	0	0	0	0
K05876	trg; methyl-accepting chemotaxis protein III, ribose and galactose sensor receptor	0	0	0	0
K05877	tap; methyl-accepting chemotaxis protein IV, peptide sensor receptor	0	0	0	0
K10108	malE; maltose/maltodextrin transport system substrate-binding protein	0	0	0	0
K10439	rbsB; ribose transport system substrate-binding protein	0	0	0	0
K10540	mglB; methyl-galactoside transport system substrate-binding protein	0	0	0	0
K12368	dppA; dipeptide transport system substrate-binding protein	0	0	0	0
K13924	cheBR; two-component system, chemotaxis family, CheB/CheR fusion protein [EC:2.1.1.80 3.1.1.61]	0	0	1	1
Flagellar assembly		1	2	3	38
K02386	flgA; flagellar basal body P-ring formation protein FlgA	0	0	0	1
K02387	flgB; flagellar basal-body rod protein FlgB	0	0	0	1
K02388	flgC; flagellar basal-body rod protein FlgC	0	0	0	1
K02389	flgD; flagellar basal-body rod modification protein FlgD	0	0	0	1
K02390	flgE; flagellar hook protein FlgE	0	0	0	1
K02391	flgF; flagellar basal-body rod protein FlgF	0	0	0	1
K02392	flgG; flagellar basal-body rod protein FlgG	0	0	0	1
K02393	flgH; flagellar L-ring protein FlgH	0	0	0	1
K02394	flgI; flagellar P-ring protein FlgI	0	0	0	1
K02395	flgJ; peptidoglycan hydrolase FlgJ	0	0	0	0
K02396	flgK; flagellar hook-associated protein 1	0	0	0	1
K02397	flgL; flagellar hook-associated protein 3 FlgL	0	0	0	1
K02398	flgM; negative regulator of flagellin synthesis FlgM	0	0	0	0
K02399	flgN; flagellar biosynthesis protein FlgN	0	0	0	0
K02400	flhA; flagellar biosynthesis protein FlhA	0	0	0	1
K02401	flhB; flagellar biosynthesis protein FlhB	0	0	0	1
K02402	flhC; flagellar transcriptional activator FlhC	0	0	0	0
K02403	flhD; flagellar transcriptional activator FlhD	0	0	0	0
K02405	fliA, whiG; RNA polymerase sigma factor FliA	0	0	0	1
K02406	fliC, hag; flagellin	0	0	0	4
K02407	fliD; flagellar hook-associated protein 2	0	0	0	1
K02408	fliE; flagellar hook-basal body complex protein FliE	0	0	0	1
K02409	fliF; flagellar M-ring protein FliF	0	0	0	1
K02410	fliG; flagellar motor switch protein FliG	0	0	0	1
K02411	fliH; flagellar assembly protein FliH	0	0	0	0
K02412	fliI; flagellum-specific ATP synthase [EC:7.4.2.8]	0	0	0	1
K02413	fliJ; flagellar protein FliJ	0	0	0	1
K02414	fliK; flagellar hook-length control protein FliK	0	0	0	0
K02415	fliL; flagellar protein FliL	0	0	0	1
K02416	fliM; flagellar motor switch protein FliM	0	0	0	1
K02417	fliN; flagellar motor switch protein FliN	0	0	0	1
K02418	fliO, fliZ; flagellar protein FliO/FliZ	0	0	0	0
K02419	fliP; flagellar biosynthesis protein FliP	0	0	0	1
K02420	fliQ; flagellar biosynthesis protein FliQ	0	0	0	1
K02421	fliR; flagellar biosynthesis protein FliR	0	0	0	1
K02422	fliS; flagellar secretion chaperone FliS	0	0	0	1
K02423	fliT; flagellar protein FliT	0	0	0	0
K02424	fliY, tcyA; L-cystine transport system substrate-binding protein	0	0	0	0
K02425	fliZ; regulator of sigma S factor FliZ	0	0	0	0
K02556	motA; chemotaxis protein MotA	0	0	1	1
K02557	motB; chemotaxis protein MotB	0	0	1	1
K03086	rpoD; RNA polymerase primary sigma factor	1	1	1	4
K03092	rpoN; RNA polymerase sigma-54 factor	0	1	0	1
K03516	flhE; flagellar protein FlhE	0	0	0	0
K09860	flgP; outer membrane protein FlgP	0	0	0	0
K10564	motC; chemotaxis protein MotC	0	0	0	0
K10565	motD; chemotaxis protein MotD	0	0	0	0
K10941	flrA, fleQ, flaK; sigma-54 dependent transcriptional regulator, flagellar regulatory protein	0	0	0	0
K10943	flrC, fleR, flaM; two-component system, response regulator FlrC	0	0	0	0
K13820	fliR-flhB; flagellar biosynthesis protein FliR/FlhB	0	0	0	0
K21217	motX; sodium-type polar flagellar protein MotX	0	0	0	0
K21218	motY; sodium-type flagellar protein MotY	0	0	0	0
K24343	flgT; flagellar H-ring protein FlgT	0	0	0	0
K24344	flgO; flagellar H-ring protein FlgO	0	0	0	0
K24346	flgQ; flagellar motility protein FlgQ	0	0	0	0
Fatty acid degradation		24	8	6	10
K00001	E1.1.1.1, adh; alcohol dehydrogenase [EC:1.1.1.1]	1	0	0	0
K00022	HADH; 3-hydroxyacyl-CoA dehydrogenase [EC:1.1.1.35]	0	0	0	0
K00121	frmA, ADH5, adhC; S-(hydroxymethyl)glutathione dehydrogenase / alcohol dehydrogenase [EC:1.1.1.284 1]	0	1	1	0
K00128	ALDH; aldehyde dehydrogenase (NAD+) [EC:1.2.1.3]	1	0	0	1
K00149	ALDH9A1; aldehyde dehydrogenase family 9 member A1 [EC:1.2.1.47 1.2.1.3]	0	0	0	0
K00232	E1.3.3.6, ACOX1, ACOX3; acyl-CoA oxidase [EC:1.3.3.6]	0	0	0	0
K00248	ACADS, bcd; butyryl-CoA dehydrogenase [EC:1.3.8.1]	1	1	0	0
K00249	ACADM, acd; acyl-CoA dehydrogenase [EC:1.3.8.7]	6	0	0	0
K00252	GCDH, gcdH; glutaryl-CoA dehydrogenase [EC:1.3.8.6]	0	0	0	2
K00255	ACADL; long-chain-acyl-CoA dehydrogenase [EC:1.3.8.8]	0	0	0	0
K00496	alkB1_2, alkM; alkane 1-monooxygenase [EC:1.14.15.3]	0	0	0	0
K00529	hcaD; 3-phenylpropionate/trans-cinnamate dioxygenase ferredoxin reductase component [EC:1.18.1.3]	0	0	0	0
K00626	ACAT, atoB; acetyl-CoA C-acetyltransferase [EC:2.3.1.9]	4	2	2	3
K00632	fadA, fadI; acetyl-CoA acyltransferase [EC:2.3.1.16]	1	0	0	1
K01692	paaF, echA; enoyl-CoA hydratase [EC:4.2.1.17]	3	0	1	0
K01782	fadJ; 3-hydroxyacyl-CoA dehydrogenase / enoyl-CoA hydratase / 3-hydroxybutyryl-CoA epimerase [EC:1.1	0	0	0	0
K01825	fadB; 3-hydroxyacyl-CoA dehydrogenase / enoyl-CoA hydratase / 3-hydroxybutyryl-CoA epimerase / enoyl	0	0	0	0
K01897	ACSL, fadD; long-chain acyl-CoA synthetase [EC:6.2.1.3]	5	4	1	2
K01909	mbtM; long-chain-fatty-acid--[acyl-carrier-protein] ligase [EC:6.2.1.20]	0	0	0	0
K04072	adhE; acetaldehyde dehydrogenase / alcohol dehydrogenase [EC:1.2.1.10 1.1.1.1]	0	0	0	0
K05297	rubB, alkT; rubredoxin---NAD+ reductase [EC:1.18.1.1]	0	0	0	0
K05939	aas; acyl-[acyl-carrier-protein]-phospholipid O-acyltransferase / long-chain-fatty- acid--[acyl-carri	0	0	0	0
K06445	fadE; acyl-CoA dehydrogenase [EC:1.3.99.-]	0	0	0	0
K07422	CYP2U1; long-chain fatty acid omega-monooxygenase [EC:1.14.14.80]	0	0	0	0
K07425	CYP4A; long-chain fatty acid omega-monooxygenase [EC:1.14.14.80]	0	0	0	0
K07508	ACAA2; acetyl-CoA acyltransferase 2 [EC:2.3.1.16]	0	0	0	0
K07509	HADHB; acetyl-CoA acyltransferase [EC:2.3.1.16]	0	0	0	0
K07511	ECHS1; enoyl-CoA hydratase [EC:4.2.1.17]	0	0	0	0
K07513	ACAA1; acetyl-CoA acyltransferase 1 [EC:2.3.1.16]	0	0	0	0
K07514	EHHADH; enoyl-CoA hydratase / 3-hydroxyacyl-CoA dehydrogenase / 3,2-trans-enoyl-CoA isomerase [EC:4.	0	0	0	0
K07515	HADHA; enoyl-CoA hydratase / long-chain 3-hydroxyacyl-CoA dehydrogenase [EC:4.2.1.1 7 1.1.1.211]	0	0	0	0
K07516	fadN; 3-hydroxyacyl-CoA dehydrogenase [EC:1.1.1.35]	0	0	0	1
K07517	ECI1_2; Delta3-Delta2-enoyl-CoA isomerase [EC:5.3.3.8]	1	0	0	0
K08765	CPT1A; carnitine O-palmitoyltransferase 1, liver isoform [EC:2.3.1.21]	0	0	0	0
K08766	CPT2; carnitine O-palmitoyltransferase 2 [EC:2.3.1.21]	0	0	0	0
K09478	ACADSB; short-chain 2-methylacyl-CoA dehydrogenase [EC:1.3.8.5]	0	0	0	0
K09479	ACADVL; very long chain acyl-CoA dehydrogenase [EC:1.3.8.9]	0	0	0	0
K10527	MFP2; enoyl-CoA hydratase/3-hydroxyacyl-CoA dehydrogenase [EC:4.2.1.17 1.1.1.35 1.1.1.211]	0	0	0	0
K13238	ECI1, DCI; Delta3-Delta2-enoyl-CoA isomerase [EC:5.3.3.8]	0	0	0	0
K13239	ECI2, PECI; Delta3-Delta2-enoyl-CoA isomerase [EC:5.3.3.8]	0	0	0	0
K13767	fadB; enoyl-CoA hydratase [EC:4.2.1.17]	0	0	0	0
K13951	ADH1_7; alcohol dehydrogenase 1/7 [EC:1.1.1.1]	0	0	0	0
K13952	ADH6; alcohol dehydrogenase 6 [EC:1.1.1.1]	0	0	0	0
K13953	adhP; alcohol dehydrogenase, propanol-preferring [EC:1.1.1.1]	1	0	1	0
K13954	yiaY; alcohol dehydrogenase [EC:1.1.1.1]	0	0	0	0
K13980	ADH4; alcohol dehydrogenase 4 [EC:1.1.1.1]	0	0	0	0
K14085	ALDH7A1; aldehyde dehydrogenase family 7 member A1 [EC:1.2.1.31 1.2.1.8 1.2.1.3]	0	0	0	0
K14338	cypD_E, CYP102A, CYP505; cytochrome P450 / NADPH-cytochrome P450 reductase [EC:1.14.14.1 1.6.2.4]	0	0	0	0
K15013	ACSBG; long-chain-fatty-acid--CoA ligase ACSBG [EC:6.2.1.3]	0	0	0	0
K15401	CYP86A1; long-chain fatty acid omega-monooxygenase [EC:1.14.14.80]	0	0	0	0
K18857	ADH1; alcohol dehydrogenase class-P [EC:1.1.1.1]	0	0	0	0
K18880	ECI3, HCD1; Delta3-Delta2-enoyl-CoA isomerase [EC:5.3.3.8]	0	0	0	0
K19523	CPT1B; carnitine O-palmitoyltransferase 1, muscle isoform [EC:2.3.1.21]	0	0	0	0
K19524	CPT1C; carnitine O-palmitoyltransferase 1, brain isoform [EC:2.3.1.21]	0	0	0	0
K20495	CYP704B1; long-chain fatty acid omega-monooxygenase [EC:1.14.14.80]	0	0	0	0
K21738	alkT; rubredoxin---NAD+ reductase [EC:1.18.1.1]	0	0	0	0
K22567	nroR; rubredoxin---NAD+ reductase [EC:1.18.1.1]	0	0	0	0
K22887	CYP52M1; long-chain fatty acid omega-monooxygenase [EC:1.14.14.80]	0	0	0	0

## Sheet: TransportDB
Table S2d: TransportDB results
Prokka annotation	FID	Transporter Subfamily	Substrate/Function	bin1.1	bin2.2	bin2.6	bin3.1
hypothetical	ABC	membrane		5	18	10	9	42
hypothetical	RND	EST	3-hydroxy-3-methylglutaryl(HMG)-CoA reductase	0	0	0	0	0
Membrane protein insertase	Oxa1		60 KD inner membrane protein OxaA homolog	0	1	1	1	3
Anhydromuropeptide	MFS		Acetyl-CoA:CoA antiporter	1	1	1	1	4
hypothetical	LysE		amino acid efflux	0	1	0	0	1
hypothetical	RhtB		amino acid efflux	1	1	1	1	4
Leucine efflux	RhtB		amino acid efflux	0	1	1	0	2
p-aminobenzoyl-glutamate transport	AbgT		aminobenzoyl-glutamate	0	0	0	3	3
Ammonia	Amt		ammonium	0	1	0	0	1
Ammonium	Amt		ammonium	2	1	0	0	3
Arsenical-resistance protein	ACR3		arsenite	1	1	1	1	4
14-alpha-glucan branching enzyme	ArsAB		arsenite (ArsA)	0	0	0	0	0
Arsenical pump-driving	ArsAB		arsenite (ArsA)	0	2	1	0	3
Cell division protein	ArsAB		arsenite (ArsA)	0	0	0	0	0
Chromosome partitioning protein	ArsAB		arsenite (ArsA)	1	0	0	0	1
Flagellum site-determining protein	ArsAB		arsenite (ArsA)	0	1	1	0	2
hypothetical	ArsAB		arsenite (ArsA)	0	2	0	0	2
Ion-translocating oxidoreductase complex subunit	ArsAB		arsenite (ArsA)	1	0	0	0	1
Iron-sulfur cluster carrier	ArsAB		arsenite (ArsA)	1	0	2	1	4
Light-independent protochlorophyllide reductase iron-sulfur ATP-binding	ArsAB		arsenite (ArsA)	1	0	0	0	1
Septum site-determining protein	ArsAB		arsenite (ArsA)	0	0	0	0	0
Sporulation initiation inhibitor protein	ArsAB		arsenite (ArsA)	0	1	1	2	4
hypothetical	ArsB		arsenite (ArsB)	1	0	0	0	1
AI-2 transport protein	AI-2E		autoinducer-2 (AI-2) export	0	0	0	0	0
hypothetical	LIV-E		branched-chain amino acid efflux (AzlC)	0	1	0	0	1
Inner membrane protein	LIV-E		branched-chain amino acid efflux (AzlC)	0	1	0	0	1
23-diketo-L-gulonate TRAP transporter small permease protein	TRAP-T		C4-dicarboxylate	0	0	0	0	0
23-diketo-L-gulonate-binding periplasmic protein	TRAP-T		C4-dicarboxylate	0	1	1	0	2
C4-dicarboxylate TRAP transporter large permease protein	TRAP-T		C4-dicarboxylate	0	9	10	0	19
hypothetical	TRAP-T		C4-dicarboxylate	0	12	16	0	28
Solute-binding	TRAP-T		C4-dicarboxylate	0	10	9	1	20
Calcium-transporting ATPase	P-ATPase		calcium ion/manganese ion	0	1	1	0	2
putative cation-transporting ATPase	P-ATPase		calcium ion/manganese ion	1	1	0	0	2
Catabolite control protein	ABC	binding	carbohydrate	0	0	0	1	1
Cadmium cobalt and zinc/H(+)-K(+)	CDF		cation efflux	1	1	1	1	4
Ferrous-iron efflux pump	CDF		cation efflux	1	1	1	1	4
hypothetical	CDF		cation efflux	0	0	1	0	1
Zinc transporter	CDF		cation efflux	0	1	0	0	1
DNA translocase	S-DNA-T		cell division/septum DNA translocation	0	1	0	1	2
Voltage-gated ClC-type chloride channel	ClC		chloride ion channel	1	0	0	0	1
Chromate transport	CHR		chromate ion	0	0	1	0	1
hypothetical	CHR		chromate ion	0	0	1	0	1
putative chromate transport	CHR		chromate ion	0	0	0	1	1
ABC transporter ATP-binding protein	ABC	binding	cobalt	0	1	0	0	1
Energy-coupling factor transporter ATP-binding protein	ABC	binding	cobalt	1	0	0	0	1
hypothetical	ABC	binding	cobalt	1	0	1	0	2
Nickel import ATP-binding protein	ABC	binding	cobalt	0	0	0	1	1
putative ABC transporter ATP-binding protein	ABC	binding	cobalt	0	0	0	1	1
Putative HMP/thiamine import ATP-binding protein	ABC	binding	cobalt	0	0	0	1	1
ABC transporter ATP-binding protein	ABC	binding	daunorubicin	0	0	1	1	2
Daunorubicin/doxorubicin resistance ATP-binding protein	ABC	binding	daunorubicin	0	1	1	0	2
Ferric enterobactin transport ATP-binding protein	ABC	binding	daunorubicin	0	0	1	0	1
High-affinity branched-chain amino acid transport ATP-binding protein	ABC	binding	daunorubicin	2	10	6	0	18
Linearmycin resistance ATP-binding protein	ABC	binding	daunorubicin	1	1	1	3	6
Lipopolysaccharide export system ATP-binding protein	ABC	binding	daunorubicin	0	7	3	1	11
Manganese transport system ATP-binding protein	ABC	binding	daunorubicin	0	0	0	1	1
putative ABC transporter ATP-binding protein	ABC	binding	daunorubicin	0	0	0	1	1
putative amino-acid import ATP-binding protein	ABC	binding	daunorubicin	0	0	1	0	1
putative multidrug ABC transporter ATP-binding protein	ABC	binding	daunorubicin	2	1	1	0	4
putative siderophore transport system ATP-binding protein	ABC	binding	daunorubicin	0	0	0	0	0
Teichoic acids export ATP-binding protein	ABC	binding	daunorubicin	1	0	0	0	1
Vitamin B12 import ATP-binding protein	ABC	binding	daunorubicin	0	0	1	6	7
Cell division ATP-binding protein	ABC	binding	D-methionine	0	0	0	1	1
Ion-translocating oxidoreductase complex subunit	ABC	binding	D-methionine	1	1	0	0	2
Oligopeptide transport ATP-binding protein	ABC	binding	D-methionine	1	0	0	0	1
4-amino-4-deoxy-L-arabinose-phosphoundecaprenol flippase subunit	DMT		drug/metabolite	0	1	0	0	1
Aromatic amino acid exporter	DMT		drug/metabolite	0	0	0	1	1
hypothetical	DMT		drug/metabolite	0	2	3	4	9
Protein	DMT		drug/metabolite	0	0	0	1	1
putative amino-acid metabolite efflux	DMT		drug/metabolite	0	1	0	0	1
putative cystine transporter	DMT		drug/metabolite	0	1	1	0	2
putative inner membrane transporter	DMT		drug/metabolite	0	0	1	1	2
Fe(2+) transporter	FeoB		ferrous ion	0	1	0	0	1
GTPase	FeoB		ferrous ion	2	2	1	3	8
hypothetical	FeoB		ferrous ion	0	0	0	0	0
tRNA modification GTPase	FeoB		ferrous ion	0	2	1	1	4
Folate-biopterin	FBT		folate/biopterin	0	0	1	0	1
putative formate transporter	FNT		formate/nitrite	0	1	0	0	1
Aquaporin	MIP		glycerol uptake	0	1	0	0	1
hypothetical	GUP		glycerol:proton symporter	0	1	0	1	2
Peptidoglycan	GUP		glycerol:proton symporter	0	0	2	1	3
A-adding tRNA	ABC	binding	glycine betaine	0	0	0	0	0
Inosine-5-monophosphate	ABC	binding	glycine betaine	0	1	0	1	2
Oligopeptide transport ATP-binding protein	ABC	binding	glycine betaine	1	0	0	0	1
putative ribonucleotide transport ATP-binding protein	ABC	binding	glycine betaine	1	1	0	1	3
Vitamin B12 import ATP-binding protein	ABC	binding	glycine betaine	0	0	0	0	0
hypothetical	HCC		heavy metal ion	1	0	0	5	6
ABC transporter ATP-binding protein	ABC	binding	heme	1	1	0	1	3
Energy-dependent translational throttle protein	ABC	binding	heme	1	0	1	1	3
hypothetical	ABC	binding	heme	0	0	1	0	1
putative ABC transporter ATP-binding protein	ABC	binding	heme	1	1	1	0	3
Vitamin B12 import ATP-binding protein	ABC	binding	heme	0	0	0	1	1
hypothetical	MPT		inner membrane translocase (import) Tim44	0	0	1	0	1
putative	ABC	binding	iron-hydroxamate	0	0	1	0	1
Vitamin B12-binding	ABC	binding	iron-hydroxamate	1	1	1	1	4
Serine/threonine exchanger	APC		large neutral amino acid	2	1	0	0	3
Large-conductance mechanosensitive	MscL		large-conductance mechanosensitive ion channel	0	2	0	1	3
hypothetical	ABC	binding	leucine/valine	2	3	4	1	10
Leu/Ile/Val-binding	ABC	binding	leucine/valine	0	2	0	0	2
Leucine- isoleucine- valine- threonine- and alanine-binding	ABC	binding	leucine/valine	1	3	0	0	4
Lipid A export ATP-binding/permease protein	ABC	binding	lipid A	1	1	1	1	4
Protein glycosylation	ABC	binding	lipid A	1	0	0	0	1
Lipopolysaccharide export system protein	ABC	binding	lipopolysaccharide	0	1	0	0	1
ABC transporter ATP-binding protein	ABC	binding	lipoprotein	0	2	1	0	3
Cell division ATP-binding protein	ABC	binding	lipoprotein	0	0	0	0	0
Glutathione import ATP-binding protein	ABC	binding	lipoprotein	0	0	0	1	1
Lipoprotein-releasing system ATP-binding protein	ABC	binding	lipoprotein	1	0	1	2	4
Macrolide export ATP-binding/permease protein	ABC	binding	lipoprotein	0	0	1	0	1
putative ABC transporter ATP-binding	ABC	binding	lipoprotein	1	0	2	1	4
putative ABC transporter ATP-binding protein	ABC	binding	lipoprotein	3	0	2	2	7
Arabinose 5-phosphate isomerase	MgtE		magnesium ion	0	0	0	0	0
hypothetical	MgtE		magnesium ion	0	0	1	1	2
Inosine-5-monophosphate	MgtE		magnesium ion	0	2	0	0	2
Magnesium transporter	MgtE		magnesium ion	1	0	0	1	2
Cobalt/magnesium transport protein	MIT		magnesium/cobalt ion	0	1	0	1	2
hypothetical	MIT		magnesium/cobalt ion	0	0	0	0	0
Divalent metal cation transporter	Nramp		manganese/iron ion	0	1	0	0	1
hypothetical	Nramp		manganese/iron ion	0	0	0	1	1
Copper chaperone	MerTP		mercuric ion	0	2	1	0	3
hypothetical	MerTP		mercuric ion	0	0	0	1	1
3-hydroxybenzoate transporter	MFS		metabolite (benzoate)	0	1	1	0	2
hypothetical	ABC	binding	methionine	0	1	1	0	2
hypothetical	ABC	binding	mobybdenate	0	0	1	0	1
Molybdate-binding protein	ABC	binding	mobybdenate	0	0	0	0	0
Putative binding	ABC	binding	mobybdenate	0	1	0	0	1
High-affinity branched-chain amino acid transport ATP-binding protein	ABC	binding	molybdate	0	1	1	0	2
Sulfate/thiosulfate import ATP-binding protein	ABC	binding	molybdate	0	0	0	0	0
Vitamin B12 import ATP-binding protein	ABC	binding	molybdate	0	0	0	0	0
Bacillibactin	MFS		multidrug efflux	0	0	0	0	0
Enterobactin exporter	MFS		multidrug efflux	0	0	0	1	1
Fosmidomycin resistance	MFS		multidrug efflux	0	1	2	0	3
hypothetical	MFS		multidrug efflux	1	3	3	7	14
L-lactate	MFS		multidrug efflux	1	0	1	0	2
Membrane sensor protein	MFS		multidrug efflux	0	0	0	1	1
Multidrug resistance protein	MFS		multidrug efflux	0	0	0	1	1
Na(+) Li(+) K(+)/H(+)	MFS		multidrug efflux	0	0	0	1	1
Phosphatidylglycerol	MFS		multidrug efflux	0	0	0	0	0
Polyamine	MFS		multidrug efflux	0	1	1	0	2
Protein	MFS		multidrug efflux	0	1	0	0	1
putative galactarate	MFS		multidrug efflux	0	1	0	0	1
putative MFS-type transporter	MFS		multidrug efflux	0	2	0	0	2
putative sulfoacetate transporter	MFS		multidrug efflux	0	1	1	1	3
Staphylopine export	MFS		multidrug efflux	0	0	1	0	1
hypothetical	MOP		multidrug efflux	1	2	1	4	8
lipid II flippase	MOP		multidrug efflux	1	0	0	1	2
Lipid III	MOP		multidrug efflux	0	0	0	0	0
Multidrug export protein	MOP		multidrug efflux	1	1	0	1	3
Multidrug resistance protein	MOP		multidrug efflux	0	0	0	2	2
putative FMN/FAD exporter	MOP		multidrug efflux	0	0	0	0	0
putative lipid II flippase	MOP		multidrug efflux	1	1	0	0	2
Cation efflux system protein	RND		multidrug efflux	2	0	3	1	6
Cobalt-zinc-cadmium resistance protein	RND		multidrug efflux	0	0	0	3	3
Efflux pump membrane transporter	RND		multidrug efflux	1	0	0	0	1
hypothetical	RND		multidrug efflux	2	0	2	0	4
Macrolide export protein	RND		multidrug efflux	1	1	2	2	6
Multidrug efflux pump subunit	RND		multidrug efflux	0	1	1	0	2
Multidrug resistance protein	RND		multidrug efflux	3	0	1	10	14
Nickel and cobalt resistance protein	RND		multidrug efflux	0	0	0	1	1
p-hydroxybenzoic acid efflux pump subunit	RND		multidrug efflux	0	0	1	0	1
Protein translocase subunit	RND		multidrug efflux	0	1	0	1	2
Swarming motility protein	RND		multidrug efflux	0	0	0	2	2
Fatty acid resistance protein	MFS		multidrug efflux (EmrB/QacA subfamily)	0	1	0	0	1
Multidrug export protein	MFS		multidrug efflux (EmrB/QacA subfamily)	1	0	0	0	1
Riboflavin transporter	MFS		multidrug efflux (EmrB/QacA subfamily)	1	1	1	0	3
Guanidinium	DMT	SMR	multidrug efflux (SMR)	0	0	0	1	1
Aliphatic sulfonates import ATP-binding protein	ABC	binding	nitrate	0	0	1	0	1
Vitamin B12 import ATP-binding protein	ABC	binding	nitrate	0	1	0	0	1
Lipopolysaccharide export system protein	ABC	???????	organic solvents	0	0	0	0	0
LPS-assembly protein	ABC	???????	organic solvents	0	0	0	1	1
L-lactate	MFS		oxalate:formate antiporter	1	1	0	0	2
Dipeptide transport ATP-binding protein	ABC	binding	phosphate	0	0	0	0	0
Glutamine transport ATP-binding protein	ABC	binding	phosphate	0	0	0	0	0
hypothetical	ABC	binding	phosphate	0	1	0	0	1
Oligopeptide transport ATP-binding protein	ABC	binding	phosphate	0	0	0	0	0
Phosphate import ATP-binding protein	ABC	binding	phosphate	0	1	1	0	2
Phosphate import ATP-binding protein PstB	ABC	binding	phosphate	2	1	1	1	5
hypothetical	PiT		phosphate	1	0	0	1	2
Ferric enterobactin transport ATP-binding protein	ABC	binding	phosphonate	0	1	1	0	2
Hemin import ATP-binding protein	ABC	binding	phosphonate	1	0	0	0	1
High-affinity zinc uptake system ATP-binding protein	ABC	binding	phosphonate	0	1	1	0	2
Lipopolysaccharide export system ATP-binding protein	ABC	binding	phosphonate	0	4	2	0	6
Manganese transport system ATP-binding protein	ABC	binding	phosphonate	0	0	0	1	1
putative ABC transporter ATP-binding protein	ABC	binding	phosphonate	0	0	1	0	1
Type II secretion system protein	ABC	binding	phosphonate	0	0	0	1	1
hypothetical	ABC	binding	phosphonates	0	0	1	0	1
sn-glycerol-3-phosphate import ATP-binding protein	ABC	binding	polyamine	0	0	0	1	1
Spermidine/putrescine import ATP-binding protein	ABC	binding	polyamine	1	1	0	0	2
Sulfate/thiosulfate import ATP-binding protein	ABC	binding	polyamine	0	1	1	0	2
Vitamin B12 import ATP-binding protein	ABC	binding	polyamine	0	1	1	0	2
Potassium-transporting ATPase ATP-binding	P-ATPase		potassium ion	0	0	1	0	1
Potassium-transporting ATPase potassium-binding	P-ATPase		potassium ion	0	0	1	0	1
Glutathione-regulated potassium-efflux system protein	VIC		potassium ion channel	0	1	0	0	1
hypothetical	VIC		potassium ion channel	2	2	1	0	5
Low affinity potassium transport system protein	KUP		potassium ion uptake	0	1	0	0	1
hypothetical	Trk		potassium ion uptake	0	0	0	1	1
Ktr system potassium uptake protein	Trk		potassium ion uptake	1	0	0	0	1
Trk system potassium uptake protein	Trk		potassium ion uptake	1	1	0	1	3
UDP-N-acetylglucosamine--peptide N-acetylglucosaminyltransferase GtfA	Trk		potassium ion uptake	1	0	0	0	1
hypothetical	YggT		potassium ion uptake	1	0	0	1	2
hypothetical	CCC		potassium ion:chloride ion symporter	0	0	0	1	1
Glutathione-regulated potassium-efflux system ancillary protein	CPA2		potassium/sodium ion:proton antiporter	0	0	0	0	0
Glutathione-regulated potassium-efflux system protein	CPA2		potassium/sodium ion:proton antiporter	1	2	3	0	6
Putative cation/proton antiporter	CPA2		potassium/sodium ion:proton antiporter	0	0	0	1	1
Sec-independent protein translocase protein	Tat		protein export	3	3	2	2	10
hypothetical	H+-PPase		proton (vacuolar)	1	0	0	0	1
K(+)-stimulated pyrophosphate-energized proton	H+-PPase		proton (vacuolar)	1	1	1	0	3
Putative K(+)-stimulated pyrophosphate-energized sodium	H+-PPase		proton (vacuolar)	0	0	0	1	1
Proton/glutamate-aspartate	DAACS		proton/sodium ion:glutamate symporter	0	0	0	1	1
Isoprimeverose	GPH		proton/sodium ion:sugar symporter	0	0	0	1	1
hypothetical	CaCA		proton:calcium ion antiporter	1	0	0	0	1
Inner membrane protein	CaCA		proton:calcium ion antiporter	0	0	0	2	2
Dipeptide and tripeptide permease	POT		proton:dipeptide/tripeptide symporter	0	0	0	1	1
ATP synthase epsilon	F-ATPase		protons	1	1	1	1	4
ATP synthase gamma	F-ATPase		protons	1	1	1	2	5
ATP synthase gamma chain sodium ion	F-ATPase		protons	1	1	1	0	3
ATP synthase subunit	F-ATPase		protons	9	10	9	10	38
ATP synthase subunit b sodium ion	F-ATPase		protons	0	1	1	1	3
ATP synthase subunit beta sodium ion	F-ATPase		protons	0	0	1	0	1
ATP synthase subunit c sodium ion	F-ATPase		protons	0	0	0	0	0
ATP synthase subunit delta sodium ion	F-ATPase		protons	1	1	1	0	3
Efflux pump periplasmic linker	F-ATPase		protons	0	0	0	0	0
Flagellum-specific ATP	F-ATPase		protons	0	0	0	1	1
hypothetical	F-ATPase		protons	0	1	3	1	5
putative ATP synthase	F-ATPase		protons	0	0	0	0	0
V-type ATP synthase alpha	F-ATPase		protons	0	0	1	0	1
V-type ATP synthase subunit	F-ATPase		protons	0	0	1	0	1
V-type sodium ATPase catalytic subunit	F-ATPase		protons	0	0	0	0	0
V-type sodium ATPase subunit	F-ATPase		protons	0	0	2	0	2
hypothetical	ABC	binding	ribose	0	0	0	0	0
hypothetical	IISP		signal recognition particle (SRP54)	0	1	0	0	1
hypothetical	MscS		small-conductance mechanosensitive ion channel	0	1	0	2	3
Small-conductance mechanosensitive	MscS		small-conductance mechanosensitive ion channel	1	1	1	0	3
Amino-acid carrier protein	AGCS		sodium ion:alanine symporter	1	0	0	0	1
hypothetical	DASS		sodium ion:anion symporter	0	0	0	1	1
hypothetical	BASS		sodium ion:bile acid symporter	1	1	1	0	3
Putative nucleoside permease	CNT		sodium ion:nucleoside symporter	0	1	0	1	2
hypothetical	PNaS		sodium ion:phosphate symporter	2	1	0	1	4
Adaptive-response sensory-kinase	SSS		sodium ion:proline symporter	7	5	4	8	24
Alginate biosynthesis sensor protein	SSS		sodium ion:proline symporter	0	0	1	0	1
Alkaline phosphatase synthesis sensor protein	SSS		sodium ion:proline symporter	1	0	2	1	4
Cation/acetate symporter	SSS		sodium ion:proline symporter	0	0	0	1	1
hypothetical	SSS		sodium ion:proline symporter	0	1	0	2	3
Osmoregulated proline transporter	SSS		sodium ion:proline symporter	0	3	1	0	4
Sensor histidine kinase	SSS		sodium ion:proline symporter	0	2	5	10	17
Sensory/regulatory protein	SSS		sodium ion:proline symporter	0	0	0	1	1
Signal transduction histidine-protein kinase	SSS		sodium ion:proline symporter	0	1	0	0	1
Sodium/glucose	SSS		sodium ion:proline symporter	0	0	0	1	1
Sodium/proline	SSS		sodium ion:proline symporter	0	1	0	0	1
K(+)/H(+) antiporter	CPA1		sodium ion:proton antiporter	0	0	0	0	0
Na(+)/H(+) antiporter	NhaA		sodium ion:proton antiporter	0	0	1	1	2
hypothetical	NhaC		sodium ion:proton antiporter	0	0	0	2	2
hypothetical	NSS		sodium ion:solute symporter	1	0	0	1	2
Lipopolysaccharide export system ATP-binding protein	ABC	binding	sulfate	1	0	0	0	1
Methionine import ATP-binding protein MetN	ABC	binding	sulfate	0	1	0	0	1
Sulfate/thiosulfate import ATP-binding protein	ABC	binding	sulfate	1	0	1	0	2
Vitamin B12 import ATP-binding protein	ABC	binding	sulfate	1	0	1	0	2
C4-dicarboxylic acid transporter	SulP		sulfate	0	0	0	1	1
hypothetical	SulP		sulfate	1	1	1	1	4
Sulfate-binding	ABC	binding	sulfate/thiosulfate	0	0	0	1	1
Tellurite resistance protein	TDT		tellurite	0	0	0	1	1
Thiamine-binding periplasmic	ABC	binding	thiamin	0	0	0	0	0
hypothetical	ABC	binding	toluene tolerance	1	0	2	0	3
hypothetical	TTT		tricarboxylate	0	1	0	0	1
hypothetical	ABC	binding	tungstate/molybdate	0	1	0	0	1
Cell division protein	ABC	membrane	unknown substrate	0	0	0	1	1
Cytochrome c biogenesis protein	ABC	membrane	unknown substrate	2	1	1	1	5
Diacetylchitobiose binding protein	ABC	binding protein	unknown substrate	0	0	0	1	1
Dipeptide transport system permease protein	ABC	membrane	unknown substrate	0	0	0	0	0
Energy-coupling factor transporter transmembrane protein	ABC	membrane	unknown substrate	2	0	0	0	2
FeS cluster assembly protein	ABC	binding protein	unknown substrate	1	0	0	0	1
Glutathione transport system permease protein	ABC	membrane	unknown substrate	1	0	1	2	4
Hemin transport system permease protein	ABC	membrane	unknown substrate	1	1	2	0	4
High-affinity branched-chain amino acid transport system permease protein	ABC	membrane	unknown substrate	2	11	7	0	20
High-affinity zinc uptake system membrane protein	ABC	membrane	unknown substrate	0	1	1	1	3
hypothetical	ABC	binding protein	unknown substrate	2	0	1	5	8
Inner membrane ABC transporter permease protein	ABC	membrane	unknown substrate	0	0	0	0	0
Inner membrane transport permease	ABC	membrane	unknown substrate	1	1	1	0	3
Lactose transport system permease protein	ABC	membrane	unknown substrate	0	0	0	1	1
L-arabinose transport system permease protein	ABC	membrane	unknown substrate	0	0	0	1	1
L-cystine-binding protein	ABC	binding protein	unknown substrate	0	0	0	0	0
Linearmycin resistance ATP-binding protein	ABC	binding protein	unknown substrate	1	0	0	0	1
Linearmycin resistance permease protein	ABC	membrane	unknown substrate	1	0	1	2	4
Lipoprotein-releasing system transmembrane protein	ABC	membrane	unknown substrate	1	0	1	2	4
Macrolide export ATP-binding/permease protein	ABC	membrane	unknown substrate	1	0	3	3	7
Manganese transport system membrane protein	ABC	membrane	unknown substrate	0	0	0	1	1
Membrane-bound lytic murein transglycosylase	ABC	binding protein	unknown substrate	0	0	0	0	0
Molybdenum transport system permease protein	ABC	membrane	unknown substrate	0	0	0	0	0
Nickel transport system permease protein	ABC	membrane	unknown substrate	1	1	1	0	3
Oligopeptide transport system permease protein	ABC	membrane	unknown substrate	0	0	0	0	0
Oligopeptide-binding protein	ABC	binding protein	unknown substrate	1	2	1	1	5
Phosphate transport system permease protein	ABC	membrane	unknown substrate	1	1	3	0	5
Phosphate transport system permease protein PstA	ABC	membrane	unknown substrate	1	0	0	0	1
Phosphate transport system permease protein PstC	ABC	membrane	unknown substrate	1	0	0	0	1
Phosphate-binding protein	ABC	binding protein	unknown substrate	0	0	1	1	2
Phosphate-binding protein PstS	ABC	binding protein	unknown substrate	0	1	0	0	1
putative ABC transporter ATP-binding	ABC	membrane	unknown substrate	0	0	0	1	1
putative ABC transporter binding protein	ABC	binding protein	unknown substrate	0	0	0	1	1
putative DD-dipeptide-binding periplasmic protein	ABC	binding protein	unknown substrate	0	0	0	0	0
putative fused nickel transport protein	ABC	membrane	unknown substrate	0	0	0	1	1
putative multidrug ABC transporter permease	ABC	membrane	unknown substrate	2	0	2	0	4
Riboflavin transport system permease protein	ABC	membrane	unknown substrate	0	1	1	0	2
Ribose import ATP-binding protein	ABC	binding protein	unknown substrate	0	0	0	0	0
Sensor histidine kinase	ABC	binding protein	unknown substrate	0	0	0	0	0
Spermidine/putrescine-binding periplasmic	ABC	binding protein	unknown substrate	0	0	0	0	0
Sulfate transport system permease protein	ABC	membrane	unknown substrate	0	0	0	2	2
Tungstate uptake system permease protein	ABC	membrane	unknown substrate	1	1	1	0	3
Tungstate-binding protein	ABC	binding protein	unknown substrate	2	3	2	0	7
Vegetative protein	ABC	binding protein	unknown substrate	1	0	0	1	2
Vitamin B12 import ATP-binding protein	ABC	binding protein	unknown substrate	0	0	0	1	1
Xylose import ATP-binding protein	ABC	binding protein	unknown substrate	0	0	0	0	0
hypothetical	AEC		unknown substrate	0	1	1	0	2
Biotin transporter	BUT		unknown substrate	1	0	0	0	1
ComE operon protein	DNA-T		unknown substrate	0	0	1	1	2
hypothetical	DNA-T		unknown substrate	0	0	0	0	0
Photosystem II 12 kDa extrinsic	DNA-T		unknown substrate	0	1	0	0	1
hypothetical	EVE1-C		unknown substrate	0	0	0	0	0
PTS system galactitol-specific EIIC	Gat		unknown substrate	0	1	0	0	1
Flagellar biosynthesis protein	IIISP		unknown substrate	0	0	0	1	1
Flagellar biosynthetic protein	IIISP		unknown substrate	0	0	0	3	3
Flagellar M-ring	IIISP		unknown substrate	0	0	0	1	1
hypothetical	IIISP		unknown substrate	0	0	0	1	1
putative thiol:disulfide interchange protein	IVSP		unknown substrate	1	1	0	0	2
Signal peptidase	IVSP		unknown substrate	0	0	0	0	0
Signal peptidase I	IVSP		unknown substrate	0	1	1	0	2
Biopolymer transport protein	Mot/Exb		unknown substrate	1	1	1	1	4
Chemotaxis protein	Mot/Exb		unknown substrate	0	0	0	0	0
Motility protein	Mot/Exb		unknown substrate	0	0	1	1	2
Secretory immunoglobulin A-binding protein	Mot/Exb		unknown substrate	1	0	0	0	1
Tol-Pal system protein	Mot/Exb		unknown substrate	2	2	1	4	9
hypothetical	MPT		unknown substrate	0	0	0	0	0
hypothetical	MTB		unknown substrate	2	0	0	1	3
Prepilin peptidase	MTB		unknown substrate	0	0	0	1	1
Putative type II secretion system protein	MTB		unknown substrate	0	0	1	0	1
Type II secretion system protein	MTB		unknown substrate	3	2	2	2	9
hypothetical	OMF		unknown substrate	2	1	1	2	6
Macrolide export protein	OMF		unknown substrate	1	0	0	0	1
Multidrug resistance protein	OMF		unknown substrate	0	0	0	1	1
Outer membrane protein	OMF		unknown substrate	1	1	3	1	6
putative efflux pump outer membrane protein	OMF		unknown substrate	0	0	0	0	0
Toluene efflux pump outer membrane protein	OMF		unknown substrate	1	0	0	1	2
Motility protein	OOP		unknown substrate	0	0	1	1	2
Outer membrane porin	OOP		unknown substrate	1	0	0	1	2
Outer membrane protein	OOP		unknown substrate	1	0	0	1	2
Peptidoglycan-associated	OOP		unknown substrate	5	2	1	8	16
putative lipoprotein	OOP		unknown substrate	0	0	0	0	0
hypothetical	P-ATPase		unknown substrate	0	1	0	0	1
Potassium-transporting ATPase KdpC	P-ATPase		unknown substrate	0	0	1	0	1
Putative membrane-bound redox modulator	TerC		unknown substrate	1	0	0	0	1
hypothetical	ThrE		unknown substrate	0	0	0	1	1
hypothetical	UBS1		unknown substrate	0	0	1	1	2
hypothetical	VIT		unknown substrate	0	0	0	0	0
HTH-type transcriptional activator	ABC	binding	urea	0	1	0	0	1
hypothetical	ABC	binding	urea	0	5	3	0	8
Leu/Ile/Val/Thr-binding	ABC	binding	urea	0	0	1	0	1
Leucine- isoleucine- valine- threonine- and alanine-binding	ABC	binding	urea	0	1	2	0	3
High-affinity zinc uptake system binding-protein	ABC	binding	zinc	0	1	1	0	2
High-affinity zinc uptake system protein	ABC	binding	zinc	0	0	0	1	1
Hydrogenase maturation factor	ABC	binding	zinc	0	0	0	1	1
hypothetical	ABC	binding	zinc	0	0	0	1	1
Manganese ABC transporter substrate-binding	ABC	binding	zinc	0	0	1	0	1
Periplasmic zinc-binding protein	ABC	binding	zinc	0	0	0	1	1
Zinc transporter	ZIP		zinc ion	0	0	0	0	0
Copper-exporting P-type	P-ATPase		zinc/cadmium/cobalt ion	0	0	0	2	2
Potassium-transporting ATPase ATP-binding	P-ATPase		zinc/cadmium/cobalt ion	0	0	0	1	1
putative copper-transporting ATPase	P-ATPase		zinc/cadmium/cobalt ion	0	1	1	0	2
Silver exporting P-type	P-ATPase		zinc/cadmium/cobalt ion	1	0	0	1	2
				171	269	254	266	960

## Sheet: CRISPRCasFinder
Table S2e: CRISPRCasFinder results
CRISPR sequences	bin1.1	bin2.2	bin2.6	bin3.1
CRISPR Loci	4	3	0	2
Number of spacers	18	30	0	7
Combined total length	136	104	0	51
Cas1_0_IC	1	0	0	0	1
Cas1_0_I-II-III	0	1	0	0	1
Cas1_0_I-II-III-V	0	0	0	0	0
Cas10_0_IIIA	0	1	0	0	1
Cas2_0_I-II-III	0	1	0	0	1
Cas2_0_I-II-III-V	1	1	0	0	2
Cas3_0_I	1	0	0	0	1
Cas3_0_IU	0	0	0	0	0
Cas4_0_I-II	1	0	0	0	1
Cas5_0_IC	1	0	0	0	1
Cas6_0_I-III	0	1	0	0	1
Cas7_0_IC	1	0	0	0	1
Cas8c_0_IC	1	0	0	0	1
Csb1_0_IU	0	0	0	0	0
Csb2_0_IU	0	0	0	0	0
Csm2_0_IIIA	0	1	0	0	1
Csm3_1_IIID	0	1	0	0	1
Csm4_0_IIIA	0	1	0	0	1
Csm5_0_IIIA	0	1	0	0	1
Csx17_0_IU	0	0	0	0	0
	7	9	0	0	16

## Sheet: ISSaga
Table S2f: ISSaga results
Insertion sequences	bin1.1	bin2.2	bin2.6	bin3.1
IS3_ssgr_IS150	0	0	1	0	1
IS3_ssgr_IS3	0	0	1	0	1
IS3_ssgr_IS407	0	0	0	1	1
IS4_ssgr_IS4Sa	0	1	0	0	1
IS91	1	0	0	3	4
IS110	0	0	3	0	3
IS110_ssgr_IS1111	0	0	2	0	2
IS256	0	1	0	0	1
IS481	0	0	0	0	0
IS630	0	1	0	0	1
IS1182	0	0	1	0	1
ISAs1	0	0	0	0	0
ISAzo13	0	0	0	1	1
ISL3	0	0	0	4	4
ISNCY	0	0	0	1	1
ISNCY_ssgr_ISDol1	0	0	2	0	2
	1	3	10	10	24
