# Supplementary material for: Krumholzibacteriota and Deltaproteobacteria contain rare genetic potential to liberate carbon from monoaromatic compounds in subsurface coal seams
Source: mBio. 2024 Feb 12;15(3):e01735-23. doi: 10.1128/mbio.01735-23 (PMC10936416; doi:10.1128/mbio.01735-23)
Supplement: Table S3 — CheckM and Pup full results. [file mbio.01735-23-s0003.xlsx]

## Sheet: Sheet1
			CheckM results													Pup results (whole genome similarity; https://github.com/PaulGreenfieldOz/WorkingDogs)
Bins selected for further analysis	Bin reference numbers	Bin Id	Marker lineage	# genomes	# markers	# marker sets	0	1	2	3	4	5+	Completeness	Contamination	Strain heterogeneity	1.1	1.2	1.3	1.4	2.1	2.2	2.3	2.4	2.5	2.6	2.7	2.8	2.9	2.10	2.11	3.1	3.2	3.3	3.4	3.5	3.6
Syntrophaceae sp.	1.1	Group_1_PowderRiver_10_NODE_4_10_2.2Mb_12	c__Deltaproteobacteria (UID3216)	83	247	155	85	161	1	0	0	0	59.35	0.65	0	1	0.514	0.668	1	0.007	0.004	0.006	0.006	0.006	0.006	0.005	0.007	0.004	0.005	0.006	0.007	0.007	0.012	0.019	0.015	0.022
	1.2	Group_1_PowderRiver_37_NODE_978_13_0.4Mb_8	k__Bacteria (UID203)	5449	103	57	91	12	0	0	0	0	15.79	0	0	0.514	1	0.417	0.514	0.002	0.006	0.002	0.003	0.005	0.008	0.002	0.004	0.002	0.007	0.01	0.01	0.01	0.016	0.02	0.017	0.026
	1.3	Group_1_PowderRiver_84_NODE_10_28_3.3Mb_37	k__Bacteria (UID203)	5449	104	58	59	40	5	0	0	0	65.52	6.9	0	0.668	0.417	1	0.65	0.007	0.006	0.008	0.007	0.007	0.007	0.005	0.008	0.006	0.006	0.006	0.007	0.007	0.01	0.016	0.013	0.02
	1.4	Group_1_PowderRiver_08_NODE_2_12_2.6Mb_43	k__Bacteria (UID203)	5449	103	57	25	31	47	0	0	0	64.91	15.79	100	1	0.514	0.65	1	0.007	0.004	0.007	0.007	0.007	0.007	0.005	0.007	0.004	0.005	0.006	0.007	0.007	0.011	0.019	0.015	0.022
	2.1	Group_2_PowderRiver_85_NODE_368_15_1.0Mb_78	k__Bacteria (UID203)	5449	104	58	79	25	0	0	0	0	36.36	0	0	0.007	0.002	0.007	0.007	1	0.302	0.682	0.634	0.299	0.389	0.215	0.53	0.124	0.708	0.861	0.003	0.004	0.005	0.008	0.007	0.01
Syntrophorhabdus aromaticivorans	2.2	Group_2_Bowen_03_NODE_150_36_2.2Mb_5	c__Deltaproteobacteria (UID3216)	83	247	155	76	169	2	0	0	0	77.42	1.29	0	0.004	0.006	0.006	0.004	0.302	1	0.256	0.24	0.198	0.224	0.248	0.25	0.433	0.304	0.319	0.001	0.002	0.003	0.004	0.003	0.006
	2.3	Group_2_PowderRiver_37_NODE_286_15_0.9Mb_38	k__Bacteria (UID203)	5449	104	58	83	21	0	0	0	0	31.19	0	0	0.006	0.002	0.008	0.007	0.682	0.256	1	0.538	0.285	0.326	0.186	0.351	0.071	0.573	0.729	0.003	0.003	0.005	0.006	0.006	0.01
	2.4	Group_2_PowderRiver_50_NODE_677_25_1.2Mb_60	k__Bacteria (UID3187)	2258	190	119	128	62	0	0	0	0	31.16	0	0	0.006	0.003	0.007	0.007	0.634	0.24	0.538	1	0.219	0.299	0.226	0.443	0.125	0.591	0.752	0.003	0.004	0.005	0.008	0.007	0.01
	2.5	Group_2_PowderRiver_40_NODE_897_12_1.4Mb_61	root (UID1)	5656	56	24	51	5	0	0	0	0	20.83	0	0	0.006	0.005	0.007	0.007	0.299	0.198	0.285	0.219	1	1	0.51	0.321	0.117	0.321	0.385	0.002	0.003	0.006	0.009	0.007	0.009
Syntrophorhabdus aromaticivorans	2.6	Group_2_PowderRiver_40_NODE_497_19_2.0Mb_58	k__Bacteria (UID3187)	2258	190	119	90	98	2	0	0	0	54.62	1.68	50	0.006	0.008	0.007	0.007	0.389	0.224	0.326	0.299	1	1	0.696	0.368	0.185	0.35	0.363	0.003	0.003	0.005	0.008	0.007	0.009
	2.7	Group_2_PowderRiver_40_NODE_3125_13_1.1Mb_56	k__Bacteria (UID203)	5449	103	57	78	24	1	0	0	0	37	1.75	100	0.005	0.002	0.005	0.005	0.215	0.248	0.186	0.226	0.51	0.696	1	0.196	0.142	0.264	0.36	0.002	0.002	0.005	0.007	0.005	0.008
	2.8	Group_2_PowderRiver_40_NODE_387_17_1.1Mb_90	k__Bacteria (UID203)	5449	104	58	81	22	1	0	0	0	32.92	1.72	0	0.007	0.004	0.008	0.007	0.53	0.25	0.351	0.443	0.321	0.368	0.196	1	0.117	0.748	0.965	0.003	0.003	0.004	0.008	0.007	0.01
	2.9	Group_2_Surat_02_NODE_1632_16_0.7Mb_9	k__Bacteria (UID203)	5449	103	57	90	12	1	0	0	0	17.54	1.75	0	0.004	0.002	0.006	0.004	0.124	0.433	0.071	0.125	0.117	0.185	0.142	0.117	1	0.295	0.4	0.002	0.002	0.003	0.005	0.004	0.007
	2.10	Group_2_PowderRiver_40_NODE_1493_31_1.9Mb_100	k__Bacteria (UID203)	5449	104	58	78	20	6	0	0	0	36.36	8.62	50	0.005	0.007	0.006	0.005	0.708	0.304	0.573	0.591	0.321	0.35	0.264	0.748	0.295	1	0.925	0.002	0.003	0.004	0.007	0.006	0.009
	2.11	Group_2_PowderRiver_40_NODE_252_47_2.9Mb_93	k__Bacteria (UID203)	5449	104	58	68	22	13	1	0	0	51.88	24.14	43.75	0.006	0.01	0.006	0.006	0.861	0.319	0.729	0.752	0.385	0.363	0.36	0.965	0.4	0.925	1	0.003	0.003	0.004	0.007	0.006	0.009
Krumholzibacteriota sp.	3.1	Group_3_PowderRiver_50_NODE_112_45_4.2Mb_111	k__Bacteria (UID2495)	2993	147	91	21	125	1	0	0	0	94.51	1.1	0	0.007	0.01	0.007	0.007	0.003	0.001	0.003	0.003	0.002	0.003	0.002	0.003	0.002	0.002	0.003	1	0.969	0.186	0.596	0.97	0.906
	3.2	Group_3_PowderRiver_40_NODE_16_55_4.7Mb_84	k__Bacteria (UID2495)	2993	147	91	17	123	7	0	0	0	93.81	6.59	0	0.007	0.01	0.007	0.007	0.004	0.002	0.003	0.004	0.003	0.003	0.002	0.003	0.002	0.003	0.003	0.969	1	0.179	0.589	0.951	0.871
	3.3	Group_3_PowderRiver_10_NODE_6399_1165_8.1Mb_5	k__Bacteria (UID203)	5449	104	58	53	20	13	16	2	0	75	74.14	0	0.012	0.016	0.01	0.011	0.005	0.003	0.005	0.005	0.006	0.005	0.005	0.004	0.003	0.004	0.004	0.186	0.179	1	0.181	0.176	0.217
	3.4	Group_3_PowderRiver_85_NODE_18_594_17.9Mb_36	k__Bacteria (UID203)	5449	104	58	0	29	63	9	3	0	100	101.02	0	0.019	0.02	0.016	0.019	0.008	0.004	0.006	0.008	0.009	0.008	0.007	0.008	0.005	0.007	0.007	0.596	0.589	0.181	1	0.642	0.271
	3.5	Group_3_PowderRiver_37_NODE_17_321_11.4Mb_42	k__Bacteria (UID203)	5449	104	58	1	27	55	19	2	0	98.28	112.07	0	0.015	0.017	0.013	0.015	0.007	0.003	0.006	0.007	0.007	0.007	0.005	0.007	0.004	0.006	0.006	0.97	0.951	0.176	0.642	1	0.462
	3.6	Group_3_PowderRiver_09_NODE_918_936_20.6Mb_8	k__Bacteria (UID203)	5449	104	58	17	15	22	23	14	13	91.54	218.1	0	0.022	0.026	0.02	0.022	0.01	0.006	0.01	0.01	0.009	0.009	0.008	0.01	0.007	0.009	0.009	0.906	0.871	0.217	0.271	0.462	1
