# Supplementary material for: Krumholzibacteriota and Deltaproteobacteria contain rare genetic potential to liberate carbon from monoaromatic compounds in subsurface coal seams
Source: mBio. 2024 Feb 12;15(3):e01735-23. doi: 10.1128/mbio.01735-23 (PMC10936416; doi:10.1128/mbio.01735-23)
Supplement: Table S4 — Genomes used for MLSA. [file mbio.01735-23-s0004.xlsx]

## Sheet: Sheet1
Table S4: Genomes used for MLSA, and relevant gene counts. All genomes were sourced from the NCBI Assembly collection: https://www.ncbi.nlm.nih.gov/assembly. Genomes that were included in final trees (Figure 2; Supplementary Figure S2) are indicated in black font. Genomes that were not included in final trees are indicated in grey font.
*Please note: Gene counts shown here are number of occurences in the Prokka annotations of each genome. For the MLSA, genes were disregarded if their length was 40 % greater or lesser than the average lengths across all the listed genomes. This is why, for example, leuS (leucine--tRNA ligase) was not chosen for the final tree despite the table showing that it was detected in all genomes.
Table S4a: FCB superphylum MLSA tree metadata and gene counts (associated with Supplementary Figure S2). Representative genomes were selected based on Hug, L., Baker, B., Anantharaman, K. et al. A new view of the tree of life. Nat Microbiol 1, 16048 (2016).
Phylum	Taxonomic name, or metagenome-assembled genome (MAG) sample name	NCBI Assembly reference	Data download link	Publication	Environment		16S rDNA Prokka counts	Prokka counts of genes trialled for multi-locus sequence analysis (MLSA; final six genes chosen for phylogenetic tree are indicated in bold font*)															Benzoyl-CoA pathway genes of interest (See Figure 1 for pathway outline)
					Summary grouping	Details		adk	purA	atpA	atpB	gyrB	fusA	efp	fumC	icd	ileS	leuS	mdh	recA	infB	trpB	hcrA	hcrB	hcrC	badA	bamB	bcrA	bcrB	bcrC	bcrD	dch	had	bamA_oah
	bin3.1		https://doi.org/10.25919/d4nf-8f32	This study	Subsurface aquifer	Formation waters of methanogenic Flowers-Goodale coal seam; Fort Union Formation of Tongue River Member in the Powder River Basin; Palaeocene age; 111.9-120.1 m depth; 9.44 mM sulfate; 4.33 mol% CO2; 73.91 mol% C1 (methane); 0.0078 mol% C2 or higher chain hydrocarbons; USA: Montana	0	2	1	2	2	1	2	1	2	1	1	1	1	1	1	2	1	0	0	0	0	1	1	1	1	1	1	1
Aegiribacteria	MLS_C	GCA_002030045	https://www.ncbi.nlm.nih.gov/assembly/GCA_002030045.1/	Hamilton et al. 2016	Freshwater sediment	Freshwater sediment from Mahoney Lake; Canada: British Columbia	1	1	1	0	0	2	3	1	0	0	1	1	0	1	1	1	0	0	0	0	0	0	0	0	0	0	0	0
Aegiribacteria	GLR63	GCA_013138965	https://www.ncbi.nlm.nih.gov/assembly/GCA_013138965.1/	Not found	Marine cold seep	Glendhu Ridge methane seep; New Zealand: Hikurangi Margin; depth 0-25 cm; elevation -1974 m; marine cold seep biome; marine benthic biome; marine bathyal zone biome	1	1	1	0	0	2	3	1	0	0	1	1	0	1	1	0	0	0	0	0	0	0	0	0	0	0	0	0
Aegiribacteria	RBin_049	GCA_014728515	https://www.ncbi.nlm.nih.gov/assembly/GCA_014728515.1/	Wong et al. 2020	Hypersaline microbial mat	Microbial mat from hypersaline water environment; Australia: Shark Bay, Hameline Pool	0	1	1	0	0	1	2	1	0	0	1	1	0	1	0	1	0	0	0	0	0	0	0	0	0	0	0	0
Bacteroidota	Flavobacterium johnsoniae UW101; ATCC 17061	GCA_000016645	https://www.ncbi.nlm.nih.gov/assembly/GCA_000016645.1/	McBride et al. 2009		Not stated	6	1	1	1	1	2	1	1	1	1	1	1	1	1	1	1	0	0	0	0	0	0	0	0	0	0	0	0
Bacteroidota	Bacteroides thetaiotaomicron DSM 2079	GCA_014131755	https://www.ncbi.nlm.nih.gov/assembly/GCA_014131755.1/	Becker et al. 2011		Not stated	5	1	1	1	1	2	2	1	0	1	1	1	2	1	1	1	0	0	0	0	0	0	0	0	0	0	0	0
Chlorobiota	Chlorobaculum tepidum TLS	GCA_000006985	https://www.ncbi.nlm.nih.gov/assembly/GCA_000006985.1/	Eisen et al. 2002	Hot spring	High-sulfide hot spring; New Zealand	2	1	1	1	2	1	2	1	0	1	1	1	1	1	1	1	0	0	0	0	0	0	0	0	0	0	0	0
Chlorobiota	Chlorobium limicola DSM 245	GCA_000020465	https://www.ncbi.nlm.nih.gov/assembly/GCA_000020465.1/	Not found	Hot spring	Freshwater hot spring	2	1	1	1	1	1	2	1	1	1	1	1	1	1	1	1	0	0	0	0	0	0	0	0	0	0	0	0
Cloacimonadota	Cloacimonas acidaminovorans Evry	GCA_000146065	https://www.ncbi.nlm.nih.gov/assembly/GCA_000146065.1/	Pelletier et al. 2008	Wastewater	Mesophilic anaerobic digester; municipal wastewater; France	2	1	1	0	0	1	2	1	0	0	1	1	1	1	1	0	1	0	0	0	0	0	0	0	0	0	0	0
Cloacimonadota	NORP72	GCA_002402105	https://www.ncbi.nlm.nih.gov/assembly/GCA_002402105.1/	Tully et al. 2018	Subsurface aquifer	Marine subsurface aquifer; basaltic formation water fluid; depth 70-332 mbsf; Atlantic Ocean: North Pond	1	1	0	1	1	0	1	1	0	1	1	1	1	1	1	1	0	0	0	0	0	0	0	0	0	0	0	0
Cloacimonadota	Syntrophosphaera thermopropionivorans W5	GCA_004353895	https://www.ncbi.nlm.nih.gov/assembly/GCA_004353895.1 /	Not found	Biogas fermenter	Biogas fermenter; propionate-enriched metagenome; slightly thermophilic; methanogenic	1	2	1	0	0	1	2	1	0	0	1	1	2	1	1	0	0	0	0	0	0	0	0	0	0	0	0	0
Delphinibacteriota	DOLZORAL124_64_63	GCA_002747875	https://www.ncbi.nlm.nih.gov/assembly/GCA_002747875.1/	Bik, et al. 2016	Marine animal	Swab sample of gingival sulcus (mouth) from 29 year old lactating female Dolphin_Z (Tursiops truncatus); USA: San Diego Bay; CA; marine environment (https://goo.gl/maps/sC8Jm3QUVsYGGe616)	1	2	1	1	1	0	3	1	1	1	0	1	1	1	1	1	0	0	0	0	0	0	0	0	0	0	0	0
Delphinibacteriota	DOLJORAL78_65_58	GCA_002748955	https://www.ncbi.nlm.nih.gov/assembly/GCA_002748955.1/	Bik, et al. 2016	Marine animal	Swab sample of gingival sulcus (mouth) from 5 year old male Dolphin_J (Tursiops truncatus); USA: San Diego Bay; CA; marine environment (https://goo.gl/maps/sC8Jm3QUVsYGGe616)	0	0	1	0	1	0	2	1	0	1	1	1	1	1	0	0	0	0	0	0	0	0	0	0	0	0	0	0
Eiseniibacteriota	SpSt-381	GCA_011357805 (suppressed GenBank record)	https://www.ncbi.nlm.nih.gov/assembly/GCA_011357805.1/	Zhou et al. 2020	Hot spring	Hot spring sediment; Canada: British Columbia	1	1	1	1	1	1	1	1	1	1	1	1	1	1	1	1	1	1	0	0	0	0	0	0	0	0	0	0
Eiseniibacteriota	Fred_18-Q3-R57-64_MAXAC.354	GCA_016712505	https://www.ncbi.nlm.nih.gov/assembly/GCA_016712505.1/	Singleton et al. 2009	Wastewater	Wastewater; activated sludge; Denmark: Fredericia	1	1	1	1	1	1	3	2	1	1	1	1	1	1	1	1	0	0	0	0	0	0	0	0	0	0	0	0
Eiseniibacteriota	Go_SlDig_bin_223	GCA_017991665	https://www.ncbi.nlm.nih.gov/assembly/GCA_017991665.1/	Schneider et al. 2020	Wastewater	Wastewater; Germany: Goettingen	1	1	1	1	1	1	2	1	1	0	1	1	0	0	1	0	0	0	0	0	0	0	0	0	0	0	0	0
Fermentibacterota	Fermentibacter daniensis Dam_1	GCA_001618615	https://www.ncbi.nlm.nih.gov/assembly/GCA_001618615.1/	Dueholm et al. 2015	Wastewater	Enrichment reactor seeded with activated sludge from Aalborg West wastewater treatment plant; Denmark: Aalborg	1	1	1	1	1	2	3	1	0	0	1	1	0	1	1	0	0	0	0	0	0	0	0	0	0	0	0	0
Fermentibacterota	Sabulitectum silens JCC-6	GCA_001875255	https://www.ncbi.nlm.nih.gov/assembly/GCA_001875255.1/	Saad et al. 2017	Marine sediment	Anaerobic continuous culture of Janssand intertidal sediments (German Wadden sea); Germany: Wadden Sea, Janssand Flat	0	1	2	0	0	2	6	1	0	0	2	1	0	1	0	1	0	0	0	0	0	0	0	0	0	0	0	0
Fermentibacterota	Fermentibacteraceae sp. BB12	GCA_016744855	https://www.ncbi.nlm.nih.gov/assembly/GCA_016744855.1/	Not found	Freshwater lake	Biofilm scraped from cow tibia surface after nine month of incubation underwater in a fjord; 68 m depth; Norway: Byfjorden; Bergen	1	2	1	0	0	2	4	1	0	0	1	1	0	1	1	0	0	0	0	0	0	0	0	0	0	0	0	0
Fibrobacterota	Fibrobacter succinogenes succinogenes S85	GCA_000146505	https://www.ncbi.nlm.nih.gov/assembly/GCA_000146505.1/	Not found		Not stated	3	1	1	0	0	1	2	1	0	1	0	1	1	1	1	0	0	0	0	0	0	0	0	0	0	0	0	0
Gemmatimonadota	Gemmatimonas phototrophica AP64	GCA_000695095.2	https://www.ncbi.nlm.nih.gov/assembly/GCA_000695095.2/	Zeng et al. 2014	Freshwater lake	Lake in western Gobi Desert; Swan Lake: a freshwater lake in western Gobi Desert; surface water sample; 0.5 m in depth	2	1	1	1	1	1	2	1	1	2	1	1	1	2	1	1	0	0	0	1	0	0	0	0	0	0	0	0
Gemmatimonadota	Longimicrobium terrae CECT 8660	GCA_014198875	https://www.ncbi.nlm.nih.gov/assembly/GCA_014198875.1/	Not found		Not stated	1	1	1	1	1	1	1	1	2	1	1	1	1	2	1	1	1	1	1	1	0	0	0	0	0	0	0	0
Gemmatimonadota	Gemmatimonas aurantiaca T-27	GCA_000010305	https://www.ncbi.nlm.nih.gov/assembly/GCA_000010305.1/	Zhang et al. 2003	Wastewater	Activated sludge for phosphorus removal; wastewater treatment	1	1	1	1	1	1	2	1	1	2	1	1	1	2	1	1	0	0	0	1	0	0	0	0	0	0	0	0
Hydrogenedentota	UBA6118	GCA_002422525	https://www.ncbi.nlm.nih.gov/assembly/GCA_002422525.1/	Parks et al. 2017	Mining wastewater	Hydrocarbon metagenome; waste water; oil sands tailings pond; Canada: Syncrude tailings pond, Wood Buffalo, Alberta	0	1	1	2	1	1	2	1	1	1	1	1	0	1	1	1	0	0	0	0	0	0	0	0	0	0	0	0
Hydrogenedentota	MAG_47	GCA_013359265	https://www.ncbi.nlm.nih.gov/assembly/GCA_013359265.1/	Not found	Wastewater	Activated sludge; partial denitrification and anammox bioreactor; China: NanJing	1	1	1	0	0	1	2	1	1	1	1	1	1	2	1	1	0	0	0	0	0	0	0	0	0	0	0	0
Hydrogenedentota	ACE_HYD1	GCA_019637335	https://www.ncbi.nlm.nih.gov/assembly/GCA_019637335.1/	Huang et al. 2021	Wastewater	ACE-degrading consortia seeded with activated sludge sampled from 6 local waste water treatment plants	1	1	1	1	1	1	2	1	1	1	1	1	1	1	1	1	0	0	0	0	0	0	0	0	0	0	0	0
Krumholzibacteriota	MAG46	GCA_014859985	https://www.ncbi.nlm.nih.gov/assembly/GCA_014859985.1/	Dalcin Martins et al. 2021	Marine sediment	Marine sediment enrichment culture metagenome. Bothnian Sea site NB8 sediments 37-42 cm depth; used to inoculate methane- and iron-fed bioreactor (T0); bioreactor biomass 16 months after reactor inoculation (T1); and 29 months after reactor inoculation (T2) (https://www.google.com/maps/place/63.484517%20N%2019.830400%20E)	0	1	1	2	2	1	3	1	1	1	1	1	1	1	1	1	0	0	0	0	0	0	0	0	0	0	0	0
Krumholzibacteriota	Krumholzibacteria bacterium isolate BB18	GCA_016744705	https://www.ncbi.nlm.nih.gov/assembly/GCA_016744705.1/	Not found	Freshwater lake	Biofilm scraped from cow tibia surface after nine month of incubation underwater in a fjord; 68 m depth; Norway: Byfjorden; Bergen (https://www.google.com/maps/place/60.2381%20N%205.1812%20E)	0	2	1	1	1	1	3	1	0	0	1	1	1	1	2	0	0	0	0	0	0	0	0	0	0	0	0	0
Kryptoniota	Kryptobacter tengchongensis JGI-20	GCA_001458555	https://www.ncbi.nlm.nih.gov/assembly/GCA_001458555.1/	Not found	Hot spring	Hot springs; pH 7.29; temperature 73.8 degrees C; altitude 1775 m; China: Tengchong; Baoshan; Yunnan	1	0	1	0	1	0	1	1	0	0	1	1	1	1	3	1	0	0	0	0	0	0	0	0	0	0	0	0
Kryptoniota	Kryptonium thompsoni JGI-5	GCA_001535985	https://www.ncbi.nlm.nih.gov/assembly/GCA_001535985.1/	Not found	Hot spring	Hot springs; pH 8; temperature 7 degrees C; altitude 1349 m; Canada: Dewar Creek	1	1	0	1	1	1	1	1	1	1	0	1	1	0	1	0	0	0	0	0	0	0	0	0	0	0	0	0
Kryptoniota	Chrysopegis kryptomonas JGI-23	GCA_001536065	https://www.ncbi.nlm.nih.gov/assembly/GCA_001536065.1/	Not found	Hot spring	Hot springs; pH 6.71; temperature 81.6 degrees C; altitude 1720 m; China: Tengchong; Baoshan; Yunnan	1	1	1	1	1	1	1	2	1	0	1	1	1	1	1	1	0	0	0	0	0	0	0	0	0	0	0	0
Latescibacterota	KS1-C122	GCA_011771965	https://www.ncbi.nlm.nih.gov/assembly/GCA_011771965.1/	Not found	Marine sediment	Depth 1-100 cm; elevation -5m to -20m; marine pelagic biome; deep marine sediment; India: Gulf of Khambhat	0	2	1	1	1	1	2	1	1	0	0	1	1	1	1	1	1	0	0	0	0	0	0	0	0	0	0	0
Latescibacterota	MH-Pat-SR_autometa_1-1	GCA_012103555	https://www.ncbi.nlm.nih.gov/assembly/GCA_012103555.1/	Storey et al. 2020	Marine animal	Marine sponge host: Mycale hentscheli; New Zealand: South Island; Marlborough; Capsize Point	1	3	2	1	2	2	3	1	0	1	2	2	11	2	1	1	2	0	0	0	0	0	0	0	0	0	0	0
Latescibacterota	Plut_88884	GCA_012270975	https://www.ncbi.nlm.nih.gov/assembly/GCA_012270975.1/	Robbins et al. 2019	Marine animal	Coral host: Porites lutea; Australia: Orpheus Island	0	1	1	1	1	1	3	1	0	1	1	1	5	1	1	1	2	0	0	0	0	0	0	0	0	0	0	0
LCP-89	B3_LCP	GCA_005223185	https://www.ncbi.nlm.nih.gov/assembly/GCA_005223185.1/	Not found	Marine sediment	Marine sediment; China: the north of the South China Sea	1	1	1	1	1	1	2	1	0	1	1	1	1	1	1	0	1	0	0	0	0	0	0	0	0	0	0	1
Zixiibacteriota	HGW-Zixibacteria-1	GCA_002838945	https://www.ncbi.nlm.nih.gov/assembly/GCA_002838945.1/	Hernsdorf et al. 2017	Subsurface aquifer	Groundwater; sedimentary rocks; depth 250 m; Japan: Horonobe URL	1	1	1	1	1	1	3	1	2	1	1	1	1	1	1	0	0	0	0	0	0	0	0	0	0	0	0	0
Zixiibacteriota	Go_SlDig_bin_172	GCA_017999435	https://www.ncbi.nlm.nih.gov/assembly/GCA_017999435.1/	Schneider et al. 2020	Wastewater	Wastewater; Germany: Goettingen	1	1	1	1	1	1	2	1	2	2	1	1	1	2	1	1	0	0	0	0	0	0	0	0	0	0	0	0
Zixiibacteriota	AlinenSedimentsD1_bin-1319	GCA_903837615	https://www.ncbi.nlm.nih.gov/assembly/GCA_903837615.1/	Not found	Freshwater sediment	Lentic water body; lake sediment; freshwater sediment; Finland	0	1	1	1	1	1	2	1	0	1	1	1	0	1	1	0	0	0	0	0	0	0	0	0	0	0	0	0
Table S4b: Krumholzibacteriota-Delphinibacteriota-Latescibacterota MLSA tree metadata and gene counts (associated with Figure 2):
Phylum	MAG name	NCBI Assembly reference	Data download link	Publication	Environment		16S rDNA Prokka counts	Prokka counts of genes trialled for multi-locus sequence analysis (MLSA; final six genes chosen for phylogenetic tree are indicated in bold font*)															Benzoyl-CoA pathway genes of interest (See Figure 1 for pathway outline)												GC-content
					Summary grouping	Details		adk	purA	atpA	atpB	gyrB	fusA	efp	fumC	icd	ileS	leuS	mdh	recA	infB	trpB	hcrA	hcrB	hcrC	badA	bamB	bcrA	bcrB	bcrC	bcrD	dch	had	bamA_oah
	bin3.1		https://doi.org/10.25919/d4nf-8f32	This study	Subsurface aquifer	Formation waters of methanogenic Flowers-Goodale coal seam; Fort Union Formation of Tongue River Member in the Powder River Basin; Palaeocene age; 111.9-120.1 m depth; 9.44 mM sulfate; 4.33 mol% CO2; 73.91 mol% C1 (methane); 0.0078 mol% C2 or higher chain hydrocarbons; USA: Montana	0	2	1	2	2	1	2	1	2	1	1	1	1	1	1	2	1	0	0	0	0	1	1	1	1	1	1	1	71.1
Delphinibacteriota	DOLZORAL124_64_63	GCA_002747875	https://www.ncbi.nlm.nih.gov/assembly/GCA_002747875.1/	Bik, et al. 2016	Marine animal	Swab sample of gingival sulcus (mouth) from 29 year old lactating female Dolphin_Z (Tursiops truncatus); USA: San Diego Bay; CA; marine environment (https://goo.gl/maps/sC8Jm3QUVsYGGe616)	1	2	1	1	1	0	3	1	1	1	0	1	1	1	1	1	0	0	0	0	0	0	0	0	0	0	0	0	63.9
Delphinibacteriota	DOLJORAL78_65_58	GCA_002748955	https://www.ncbi.nlm.nih.gov/assembly/GCA_002748955.1/	Bik, et al. 2016	Marine animal	Swab sample of gingival sulcus (mouth) from 5 year old male Dolphin_J (Tursiops truncatus); USA: San Diego Bay; CA; marine environment (https://goo.gl/maps/sC8Jm3QUVsYGGe616)	0	0	1	0	1	0	2	1	0	1	1	1	1	1	0	0	0	0	0	0	0	0	0	0	0	0	0	0	64.7
Krumholzibacteriota	MAG46	GCA_014859985	https://www.ncbi.nlm.nih.gov/assembly/GCA_014859985.1/	Dalcin Martins et al. 2021	Marine sediment	Marine sediment enrichment culture metagenome. Bothnian Sea site NB8 sediments 37-42 cm depth; used to inoculate methane- and iron-fed bioreactor (T0); bioreactor biomass 16 months after reactor inoculation (T1); and 29 months after reactor inoculation (T2) (https://www.google.com/maps/place/63.484517%20N%2019.830400%20E)	0	1	1	2	2	1	3	1	1	1	1	1	1	1	1	1	0	0	0	0	0	0	0	0	0	0	0	0	70.6
Krumholzibacteriota	BB39	GCA_016744275	https://www.ncbi.nlm.nih.gov/assembly/GCA_016744275.1/	Not found	Freshwater lake	Biofilm scraped from cow tibia surface after nine month of incubation underwater in a fjord; 68 m depth; Norway: Byfjorden; Bergen (https://www.google.com/maps/place/60.2381%20N%205.1812%20E)	0	2	1	1	1	1	2	1	0	1	0	1	1	1	1	2	0	0	0	0	0	0	0	0	0	0	0	0	59
Krumholzibacteriota	BB18	GCA_016744705	https://www.ncbi.nlm.nih.gov/assembly/GCA_016744705.1/	Not found	Freshwater lake	Biofilm scraped from cow tibia surface after nine month of incubation underwater in a fjord; 68 m depth; Norway: Byfjorden; Bergen (https://www.google.com/maps/place/60.2381%20N%205.1812%20E)	0	2	1	1	1	1	3	1	0	0	1	1	1	1	2	0	0	0	0	0	0	0	0	0	0	0	0	0	52.6
Krumholzibacteriota	Zod_Metabat.682	GCA_016926065	https://www.ncbi.nlm.nih.gov/assembly/GCA_016926065.1/	Murphy et al. 2021	Freshwater sediment	Freshwater sediment; 1 m depth; USA: Anadarko; OK; Zodletone Spring (https://www.google.com/maps/place/34.99562%20N%2098.68895%20W)	0	1	1	0	0	1	2	1	0	0	1	1	0	1	1	0	0	0	0	0	0	0	0	0	0	0	0	0	55.8
Krumholzibacteriota	Zod_Metabat.1283	GCA_016931295	https://www.ncbi.nlm.nih.gov/assembly/GCA_016931295.1/	Murphy et al. 2021	Freshwater sediment	Freshwater sediment; 1 m depth; USA: Anadarko; OK; Zodletone Spring (https://www.google.com/maps/place/34.99562%20N%2098.68895%20W)	0	1	1	0	0	1	2	1	0	0	1	1	0	1	1	2	0	0	0	0	0	0	0	0	0	0	0	0	67.6
Krumholzibacteriota	Zod_Metabat.1142	GCA_016932415	https://www.ncbi.nlm.nih.gov/assembly/GCA_016932415.1/	Murphy et al. 2021	Freshwater sediment	Freshwater sediment; 1 m depth; USA: Anadarko; OK; Zodletone Spring (https://www.google.com/maps/place/34.99562%20N%2098.68895%20W)	0	1	1	0	0	1	1	1	0	0	1	1	0	1	1	0	0	0	0	0	0	0	0	0	0	0	0	0	50.8
Krumholzibacteriota	Zod_Metabat.1031	GCA_016933175	https://www.ncbi.nlm.nih.gov/assembly/GCA_016933175.1/	Murphy et al. 2021	Freshwater sediment	Freshwater sediment; 1 m depth; USA: Anadarko; OK; Zodletone Spring (https://www.google.com/maps/place/34.99562%20N%2098.68895%20W)	0	1	1	1	1	1	2	1	1	0	1	1	2	1	1	0	0	0	0	0	0	0	0	0	0	0	0	0	71.6
Krumholzibacteriota	Zod_Metabat.1015	GCA_016933255	https://www.ncbi.nlm.nih.gov/assembly/GCA_016933255.1/	Murphy et al. 2021	Freshwater sediment	Freshwater sediment; 1 m depth; USA: Anadarko; OK; Zodletone Spring (https://www.google.com/maps/place/34.99562%20N%2098.68895%20W)	0	1	1	0	0	1	1	1	0	0	1	1	0	1	1	0	0	0	0	0	0	0	0	0	0	0	0	0	49.7
Krumholzibacteriota	CTSoil_085	GCA_017889765	https://www.ncbi.nlm.nih.gov/assembly/GCA_017889765.1/	Not found	Wetland	Wetland soil metagenome; USA: Ohio; Old Woman Creek delta (https://www.google.com/maps/place/41.3777%20N%2082.5117%20W)	0	1	1	0	1	1	1	0	0	0	1	0	1	0	0	0	0	0	0	0	0	0	0	0	0	0	0	0	63.8
Krumholzibacteriota	B8T1B8	GCA_022560955	https://www.ncbi.nlm.nih.gov/assembly/GCA_022560955.1/	Not found	Marine sediment	Mariana trench surficial sediment; sediment core; -7143m elevation (https://www.google.com/maps/place/11.602%20N%20142.228%20E)	0	0	1	0	1	1	0	1	1	0	0	0	0	0	1	0	0	0	0	1	0	0	0	0	0	1	0	0	59.3
Krumholzibacteriota	RA.bin123	GCA_022711765	https://www.ncbi.nlm.nih.gov/assembly/GCA_022711765.1/	Not found	Wastewater	Anaerobic digester sludge (wastewater bioreactor); USA: Rantoul (https://www.google.com/maps/place/44.31%20N%2088.12%20W)	1	2	1	1	1	1	3	1	1	1	1	1	1	1	1	0	0	0	0	0	0	0	0	0	0	0	0	0	70.6
Krumholzibacteriota	RS_19_32	GCA_023128065	https://www.ncbi.nlm.nih.gov/assembly/GCA_023128065.1/	Not found	Marine cold seep	Deep sea cold seep fluid; 1120 m depth; China: South China Sea (https://www.google.com/maps/place/22.16%20N%20119.29%20E)	0	1	1	0	0	1	0	0	0	0	1	1	0	0	1	0	0	0	0	0	0	0	0	0	0	0	0	0	52
Krumholzibacteriota	RS_17_47	GCA_023128705	https://www.ncbi.nlm.nih.gov/assembly/GCA_023128705.1/	Not found	Marine cold seep	Deep sea cold seep fluid; 1120 m depth; China: South China Sea (https://www.google.com/maps/place/22.16%20N%20119.29%20E)	0	1	0	0	0	1	1	0	0	0	1	1	0	0	1	0	0	0	0	0	0	0	0	0	0	0	0	0	56.2
Krumholzibacteriota	RS_13_38	GCA_023131975	https://www.ncbi.nlm.nih.gov/assembly/GCA_023131975.1/	Not found	Marine cold seep	Deep sea cold seep fluid; 1120 m depth; China: South China Sea (https://www.google.com/maps/place/22.16%20N%20119.29%20E)	0	1	1	0	0	1	2	1	0	0	1	1	0	1	1	0	0	0	0	0	0	0	0	0	0	0	0	0	52.1
Krumholzibacteriota	RS_13_37	GCA_023132025	https://www.ncbi.nlm.nih.gov/assembly/GCA_023132025.1/	Not found	Marine cold seep	Deep sea cold seep fluid; 1120 m depth; China: South China Sea (https://www.google.com/maps/place/22.16%20N%20119.29%20E)	0	2	1	0	0	0	1	0	0	0	1	0	0	1	1	0	0	0	0	0	0	0	0	0	0	0	0	0	57.3
Krumholzibacteriota	RS_9_79	GCA_023135455	https://www.ncbi.nlm.nih.gov/assembly/GCA_023135455.1/	Not found	Marine cold seep	Deep sea cold seep fluid; 1120 m depth; China: South China Sea (https://www.google.com/maps/place/22.16%20N%20119.29%20E)	0	0	1	1	1	1	0	0	0	1	2	1	0	1	0	0	1	0	0	0	0	0	1	0	0	0	1	1	57.4
Krumholzibacteriota	RS_3_48	GCA_023142335	https://www.ncbi.nlm.nih.gov/assembly/GCA_023142335.1/	Not found	Marine cold seep	Deep sea cold seep fluid; 1120 m depth; China: South China Sea (https://www.google.com/maps/place/22.16%20N%20119.29%20E)	0	1	0	0	1	0	2	1	0	0	0	0	1	0	0	0	0	0	0	0	0	0	0	0	0	1	1	1	57.6
Krumholzibacteriota	RS_10_49	GCA_023143905	https://www.ncbi.nlm.nih.gov/assembly/GCA_023143905.1/	Not found	Marine cold seep	Deep sea cold seep fluid; 1120 m depth; China: South China Sea (https://www.google.com/maps/place/22.16%20N%20119.29%20E)	0	1	0	0	0	1	0	1	0	0	1	1	0	0	0	0	1	0	0	0	0	1	1	0	1	1	0	1	57.2
Krumholzibacteriota	SW_4_19	GCA_023270185	https://www.ncbi.nlm.nih.gov/assembly/GCA_023270185.1/	Not found	Marine cold seep	Deep sea cold seep fluid; 1120 m depth; China: South China Sea (https://www.google.com/maps/place/22.16%20N%20119.29%20E)	0	2	0	1	0	1	3	1	0	1	1	0	0	1	1	1	0	0	0	0	0	0	0	0	0	0	0	0	58.9
Krumholzibacteriota	Dive96_bin4.121	GCA_024275485	https://www.ncbi.nlm.nih.gov/assembly/GCA_024275485.1/	Not found	Hydrothermal vent	Hydrothermal vent chimney metagenome; Indian Ocean: Longqi hydrothermal vent field; ultraslow-spreading Southwestern Indian Ridge; active black smoker DFF12 (https://www.google.com/maps/place/-37.78+49.64)	0	2	1	1	1	1	3	1	0	1	2	1	1	1	1	2	1	0	0	0	0	1	1	1	1	1	1	1	54.7
Krumholzibacteriota	Dive96_bin3.147	GCA_024276305	https://www.ncbi.nlm.nih.gov/assembly/GCA_024276305.1/	Not found	Hydrothermal vent	Hydrothermal vent chimney metagenome; Indian Ocean: Longqi hydrothermal vent field; ultraslow-spreading Southwestern Indian Ridge; active black smoker DFF12 (https://www.google.com/maps/place/-37.78+49.64)	1	1	1	1	1	1	3	1	1	1	1	1	1	1	1	0	0	0	0	0	0	1	1	1	1	0	1	1	63.3
Krumholzibacteriota	Dive96_bin2.115	GCA_024277025	https://www.ncbi.nlm.nih.gov/assembly/GCA_024277025.1/	Not found	Hydrothermal vent	Hydrothermal vent chimney metagenome; Indian Ocean: Longqi hydrothermal vent field; ultraslow-spreading Southwestern Indian Ridge; active black smoker DFF12 (https://www.google.com/maps/place/-37.78+49.64)	0	1	1	0	0	1	2	1	0	1	1	2	0	1	1	2	1	0	0	0	0	1	1	1	1	0	1	1	64.5
Krumholzibacteriota	bin1006	GCA_024762975	https://www.ncbi.nlm.nih.gov/assembly/GCA_024762975.1/	Not found	Hydrothermal vent	Sulfur-rich sediments collected from shallow-water hydrothermal vent of Kueishan Island (Taiwan); hydrothermal vent sediment; China: Taiwan;Kueishan Island (https://www.google.com/maps/place/24.83420%20N%20121.96232%20E)	0	2	1	1	0	1	3	1	0	0	1	1	1	1	1	1	0	0	0	0	0	0	0	0	0	0	0	0	62.3
Krumholzibacteriota	bin10023	GCA_024763215	https://www.ncbi.nlm.nih.gov/assembly/GCA_024763215.1/	Not found	Hydrothermal vent	Sulfur-rich sediments collected from shallow-water hydrothermal vent of Kueishan Island (Taiwan); hydrothermal vent sediment; China: Taiwan;Kueishan Island (https://www.google.com/maps/place/24.83420%20N%20121.96232%20E)	0	1	1	1	1	1	4	1	0	1	1	1	1	1	0	2	0	0	0	0	0	0	0	0	0	0	0	0	65.9
Krumholzibacteriota	Prado140	GCA_025453655	https://www.ncbi.nlm.nih.gov/assembly/GCA_025453655.1/	Vega et al. 2022	Wetland	Wetland A3 municipal wastewater effluent impacted river; open water wetland biomat; 80 - 85mm deep; 191.4 elevation; USA: Prado Wetlands; Corona; CA (https://www.google.com/maps/place/33.919031%20N%20117.617686%20W)	0	1	1	0	0	1	1	1	0	0	0	1	0	1	1	0	0	0	0	0	0	0	0	0	0	0	0	0	60
Krumholzibacteriota	BD_ISSM_2_bin.43	GCA_025923935	https://www.ncbi.nlm.nih.gov/assembly/GCA_025923935.1/	Not found	Fertilised soil	Fertilised topsoil; China: Baoding (https://www.google.com/maps/place/38.78%20N%20115.28%20E)	0	2	1	1	0	1	2	1	1	0	1	1	1	1	1	1	0	0	0	1	0	0	0	0	0	0	0	0	63.3
Krumholzibacteriota	BD_FP_2_bin.18	GCA_025924235	https://www.ncbi.nlm.nih.gov/assembly/GCA_025924235.1/	Not found	Fertilised soil	Fertilised topsoil; China: Baoding (https://www.google.com/maps/place/38.78%20N%20115.28%20E)	0	1	1	0	1	1	1	1	1	0	1	1	1	1	0	1	0	0	0	1	0	0	0	0	0	0	0	0	63.2
Krumholzibacteriota	LacPavin_0920_SED1_MAG_62_8	GCA_026387805	https://www.ncbi.nlm.nih.gov/assembly/GCA_026387805.1/	Not found	Freshwater sediment	Freshwater [permanently stratified] lake sediment; 3-5 cm deep; 1200 m altitude; France: Besse-et-Saint-Anastaise; Lac Pavin (https://www.google.com/maps/place/45.4990%20N%202.8869%20E)	0	1	1	0	0	1	2	1	0	0	1	1	0	1	0	0	0	0	0	0	0	0	0	0	0	0	0	0	61.9
Krumholzibacteriota	LJ-13-9m_bin-179	GCA_903834005	https://www.ncbi.nlm.nih.gov/assembly/GCA_903834005.1/	Not found	Freshwater lake	Lake water (lentic water body: Lovojärvi lake); Finland (https://goo.gl/maps/H3KqFqN2xZgYJ7sM8)	0	2	1	1	1	1	3	1	0	0	1	1	1	1	0	1	2	0	0	0	0	1	1	1	1	1	1	1	69.3
Krumholzibacteriota	LaPlata-15m-a_bin-016	GCA_903845975	https://www.ncbi.nlm.nih.gov/assembly/GCA_903845975.1/	Not found	Freshwater lake	Microbes in stratified freshwaters (lake water); 15 m depth; Bayamón; Puerto Rico (https://goo.gl/maps/JTA5bNXbKC927o3e7)	0	1	1	1	1	1	1	1	0	1	0	1	1	0	1	1	2	0	0	0	0	0	0	0	0	1	0	0	70.7
Krumholzibacteriota	LaPlata-b_bin-2430	GCA_903847545	https://www.ncbi.nlm.nih.gov/assembly/GCA_903847545.1/	Not found	Freshwater lake	Microbes in stratified freshwaters (lake water); Bayamón; Puerto Rico (https://goo.gl/maps/zcGY4TDMQ6vQgmSy7)	0	2	1	1	1	1	3	1	1	2	1	1	1	1	1	1	0	0	1	0	0	1	1	1	1	1	1	1	71
Krumholzibacteriota	LaPlata-15m-b_bin-263	GCA_903849715	https://www.ncbi.nlm.nih.gov/assembly/GCA_903849715.1/	Not found	Freshwater lake	Microbes in stratified freshwaters (lake water); 15 m depth; Bayamón; Puerto Rico (https://goo.gl/maps/JTA5bNXbKC927o3e7)	0	1	0	1	1	1	3	1	0	1	0	1	1	1	1	1	2	0	0	0	0	1	1	1	1	1	1	0	70.7
Krumholzibacteriota	Loclat_bin-05581	GCA_903850775	https://www.ncbi.nlm.nih.gov/assembly/GCA_903850775.1/	Not found	Freshwater lake	Microbes in stratified freshwaters (lentic water body - lake water); Le Loclat; Switzerland (https://goo.gl/maps/pMLiV5ybXvBZJ1so7)	0	1	0	1	0	1	3	1	1	1	1	1	1	0	1	0	1	0	1	0	0	1	2	1	1	1	1	0	66.9
Krumholzibacteriota	LaPlata-7m-b_bin-382	GCA_903851775	https://www.ncbi.nlm.nih.gov/assembly/GCA_903851775.1/	Not found	Freshwater lake	Microbes in stratified freshwaters (lake water); 7 m depth; Bayamón; Puerto Rico (https://goo.gl/maps/JTA5bNXbKC927o3e7)	0	2	2	1	1	1	2	1	1	1	1	1	1	0	1	1	2	0	0	0	0	1	1	1	1	0	0	1	70.9
Krumholzibacteriota	LJ_bin-5039	GCA_903859215	https://www.ncbi.nlm.nih.gov/assembly/GCA_903859215.1/	Not found	Freshwater lake	Lake water (lentic water body: Lovojärvi lake); Finland (https://goo.gl/maps/yLN8vPDDcEmwrcQ37)	0	2	1	1	1	1	3	1	0	0	1	1	1	1	1	1	2	0	0	0	0	1	1	1	1	1	1	1	69.2
Krumholzibacteriota	LaPlata-a_bin-2345	GCA_903898915	https://www.ncbi.nlm.nih.gov/assembly/GCA_903898915.1/	Not found	Freshwater lake	Microbes in stratified freshwaters (lake water); Bayamón; Puerto Rico (https://goo.gl/maps/zcGY4TDMQ6vQgmSy7)	0	2	1	1	1	0	3	1	1	0	1	1	1	1	1	1	0	0	0	0	0	1	1	1	1	1	1	0	70.8
Krumholzibacteriota	Loclat_bin-10883	GCA_903912525	https://www.ncbi.nlm.nih.gov/assembly/GCA_903912525.1/	Not found	Freshwater lake	Microbes in stratified freshwaters (lentic water body - lake water); Le Loclat; Switzerland (https://goo.gl/maps/pMLiV5ybXvBZJ1so7)	0	2	1	1	1	1	3	1	1	0	1	1	1	1	1	1	2	0	0	0	0	1	1	1	1	1	1	1	68.7
Krumholzibacteriota	LJ-3-65m_bin-0064	GCA_903916975	https://www.ncbi.nlm.nih.gov/assembly/GCA_903916975.1/	Not found	Freshwater lake	Lake water (lentic water body: Lovojärvi lake); Finland (https://goo.gl/maps/H3KqFqN2xZgYJ7sM8)	0	2	1	1	1	1	2	1	0	1	0	0	1	0	0	0	1	0	0	0	0	1	0	1	1	0	0	0	69.3
Krumholzibacteriota	LaPlata-7m-a_bin-350	GCA_903925875	https://www.ncbi.nlm.nih.gov/assembly/GCA_903925875.1/	Not found	Freshwater lake	Microbes in stratified freshwaters (lake water); 7 m depth; Bayamón; Puerto Rico (https://goo.gl/maps/JTA5bNXbKC927o3e7)	0	2	1	1	1	1	3	1	1	1	0	1	1	1	1	1	0	0	0	0	0	0	1	1	1	1	1	1	70.7
Krumholzibacteriota	LaPlata_bin-2531	GCA_903930285	https://www.ncbi.nlm.nih.gov/assembly/GCA_903930285.1/	Not found	Freshwater lake	Microbes in stratified freshwaters (lake water); Bayamón; Puerto Rico (https://goo.gl/maps/zcGY4TDMQ6vQgmSy7)	1	2	1	1	1	0	3	1	1	1	0	1	0	1	1	1	1	0	0	0	0	1	1	1	1	0	0	0	70.8
Latescibacterota	KS1-C122	GCA_011771965	https://www.ncbi.nlm.nih.gov/assembly/GCA_011771965.1/	Not found	Marine sediment	Depth 1-100 cm; elevation -5m to -20m; marine pelagic biome; deep marine sediment; India: Gulf of Khambhat	0	2	1	1	1	1	2	1	1	0	0	1	1	1	1	1	1	0	0	0	0	0	0	0	0	0	0	0	52.8
Latescibacterota	MH-Pat-SR_autometa_1-1	GCA_012103555	https://www.ncbi.nlm.nih.gov/assembly/GCA_012103555.1/	Storey et al. 2020	Marine animal	Marine sponge host: Mycale hentscheli; New Zealand: South Island; Marlborough; Capsize Point	1	3	2	1	2	2	3	1	0	1	2	2	11	2	1	1	2	0	0	0	0	0	0	0	0	0	0	0	59.4
Latescibacterota	Plut_88884	GCA_012270975	https://www.ncbi.nlm.nih.gov/assembly/GCA_012270975.1/	Robbins et al. 2019	Marine animal	Coral host: Porites lutea; Australia: Orpheus Island	0	1	1	1	1	1	3	1	0	1	1	1	5	1	1	1	2	0	0	0	0	0	0	0	0	0	0	0	61.4
Latescibacterota	bin260	GCA_020349025	https://www.ncbi.nlm.nih.gov/assembly/GCA_020349025.1/	Wang et al. 2021	Estuarine sediment	Porewater of a 300-cm sediment core from the Pearl River estuary; China	0	1	1	0	0	1	2	1	0	1	1	1	1	1	1	0	1	0	0	0	0	1	0	0	0	1	0	0	66
Latescibacterota	bin70	GCA_020352495	https://www.ncbi.nlm.nih.gov/assembly/GCA_020352495.1/	Wang et al. 2021	Estuarine sediment	Porewater of a 300-cm sediment core from the Pearl River estuary; China	0	2	1	1	1	1	2	1	0	1	1	1	1	1	1	1	0	0	0	0	0	0	0	0	0	0	0	0	55.3
Table S4c: FCB superphylum tree source environment counts:
Environment	Occurences
Wastewater	8
Hot spring	6
Marine sediment	4
Marine animal	4
Subsurface aquifer	3
Freshwater lake	3
Freshwater sediment	2
Marine cold seep	1
Hypersaline microbial mat	1
Biogas fermenter	1
Mining wastewater	1
Table S4d: Krumholzibacteriota-Delphinibacteriota-Latescibacterota tree source environment counts:
Environment	Occurences
Freshwater lake	14
Marine cold seep	8
Freshwater sediment	6
Hydrothermal vent	5
Marine animal	4
Marine sediment	3
Wetland	2
Fertilised soil	2
Estuarine sediment	2
Subsurface aquifer	1
Wastewater	1
