# Supplementary material for: Krumholzibacteriota and Deltaproteobacteria contain rare genetic potential to liberate carbon from monoaromatic compounds in subsurface coal seams
Source: mBio. 2024 Feb 12;15(3):e01735-23. doi: 10.1128/mbio.01735-23 (PMC10936416; doi:10.1128/mbio.01735-23)
Supplement: Table S5 — CSMB cooccurrence table. [file mbio.01735-23-s0005.xlsx]

## Sheet: Co-occurence table CSMB set
Table S5: CSMB cooccurence. Modified from Vick et al. 2018. Presence is indicated by a (1) and absence by a (0).
Bin ref (this study)	CSMB assignment	RDP Classifier assignment (50% Confidence Threshold)						BLAST Assignment against in-house dataset	Surat Basin community enriched on brown coal and humic substances	Sydney Basin	Cherokee Basin	Jingmen-Dangyang Basin	Western Canadian Sedimentary Basin	Damodar Basin	Ordos Basin	Ordos Basin	Illinois Basin	Powder River Basin	Ishikari Basin	Surat Basin	Sydney Basin	Bowen Basin Well 1 Time 1	Bowen Basin Well 1 Time 2	Bowen Basin Well 2 Time 1	Bowen Basin Well 2 Time 2	Bowen Basin Well 3 Time 1	Bowen Basin Well 3 Time 2	Sydney Basin Well 1 Time 1	Sydney Basin Well 1 Time 2	Sydney Basin Well 2 Time 1	Sydney Basin Well 2 Time 2	Sydney Basin Well 2 Time 3	Sydney Basin Well 3 Time 1	Sydney Basin Well 3 Time 2	Sydney Basin Well 3 Time 3	Sydney Basin Well 3 Time 4	Sydney Basin Well 4 Time 1	Sydney Basin Well 5 Time 1	Surat Basin Well 1 Time 1	Surat Basin Well 1 Time 2	Surat Basin Well 2 Time 1	Surat Basin Well 2 Time 2	Surat Basin Well 3 Time 1	Surat Basin Well 3 Time 2	Surat Basin Well 3 Time 3	Surat Basin Well 3 Time 4	Surat Basin Well 4 Time 1	Surat Basin Well 4 Time 2	Surat Basin Well 5 Time 1
	CSMB	domain	phylum	class	order	family	genus	species	McLeish et al, 2021	Beckmann et al, 2017	Kirk et al, 2015	Wei et al, 2013 & 2014	Penner et al, 2010	Singh et al, 2012	Guo et al, 2012	Tang et a, 2012	Strapoc et al, 2008	Green et al, 2008	Shimizu et al, 2007	Li et al, 2008	Li et al, 2008	Eastern Australian coal seam formation waters	Eastern Australian coal seam formation waters	Eastern Australian coal seam formation waters	Eastern Australian coal seam formation waters	Eastern Australian coal seam formation waters	Eastern Australian coal seam formation waters	Eastern Australian coal seam formation waters	Eastern Australian coal seam formation waters	Eastern Australian coal seam formation waters	Eastern Australian coal seam formation waters	Eastern Australian coal seam formation waters	Eastern Australian coal seam formation waters	Eastern Australian coal seam formation waters	Eastern Australian coal seam formation waters	Eastern Australian coal seam formation waters	Eastern Australian coal seam formation waters	Eastern Australian coal seam formation waters	Eastern Australian coal seam formation waters	Eastern Australian coal seam formation waters	Eastern Australian coal seam formation waters	Eastern Australian coal seam formation waters	Eastern Australian coal seam formation waters	Eastern Australian coal seam formation waters	Eastern Australian coal seam formation waters	Eastern Australian coal seam formation waters	Eastern Australian coal seam formation waters	Eastern Australian coal seam formation waters	Eastern Australian coal seam formation waters
bin 1.1	CSMB_1084	Bacteria	Proteobacteria	Deltaproteobacteria	Syntrophobacterales	Syntrophaceae	Smithella	Uncultured Smithella (MF894525)	0	0	0	0	0	0	0	0	0	0	0	0	0	0	0	0	0	0	0	0	1	1	1	1	0	0	1	1	1	0	0	1	0	0	0	0	0	1	0	0	0
bin 1.1	CSMB_609	Bacteria	Proteobacteria	Deltaproteobacteria	Syntrophobacterales	Syntrophaceae	Smithella	Uncultured Smithella (MF894067)	0	1	0	0	0	0	0	0	0	0	0	0	0	0	1	1	1	0	0	1	1	1	1	0	0	0	1	1	1	0	0	0	0	0	0	0	0	0	0	1	0
bin 2.2 & 2.6	CSMB_724	Bacteria	Proteobacteria	Deltaproteobacteria	Syntrophorhabdales	Syntrophorhabdaceae	Syntrophorhabdus	Uncultured Syntrophorhabdus (MF894176)	1	0	0	0	0	0	0	0	0	0	0	0	0	1	1	0	0	0	0	1	1	1	1	1	0	0	1	1	1	0	1	0	1	0	0	0	1	0	1	1	0
bin 3.1*	CSMB_1092	Bacteria	Latescibacteria	Latescibacteria genera incertae sedis				Uncultured Latescibacteria genera incertae sedis (MF894533)	0	0	0	0	0	0	0	0	0	0	0	0	0	1	1	0	0	0	0	1	1	1	1	1	0	0	1	0	0	0	0	0	0	0	0	0	1	1	1	0	0
*Inferred from 16S rRNA gene sequences in closely related MAGs (Figure 2; Supplementary Table S4). Latescibacteria = incorrect spelling of Latescibacterota (lpsn.dsmz.de/phylum/latescibacteria).
		Other Syntrophorhabdus in CSMB set:
	CSMB_577	Bacteria	Proteobacteria	Deltaproteobacteria	Syntrophorhabdales	Syntrophorhabdaceae	Syntrophorhabdus	Uncultured Syntrophorhabdus (MF894037)	0	0	0	0	0	0	0	0	0	0	0	0	0	1	1	0	1	0	1	1	1	1	1	1	0	1	1	1	1	1	0	0	0	1	0	0	1	1	1	1	1
	CSMB_724	Bacteria	Proteobacteria	Deltaproteobacteria	Syntrophorhabdales	Syntrophorhabdaceae	Syntrophorhabdus	Uncultured Syntrophorhabdus (MF894176)	1	0	0	0	0	0	0	0	0	0	0	0	0	1	1	0	0	0	0	1	1	1	1	1	0	0	1	1	1	0	1	0	1	0	0	0	1	0	1	1	0
	CSMB_993	Bacteria	Proteobacteria	Deltaproteobacteria	Syntrophorhabdales	Syntrophorhabdaceae	Syntrophorhabdus	Uncultured Syntrophorhabdus (MF894436)	0	0	0	0	0	0	0	0	0	0	0	0	0	0	0	0	0	0	0	0	1	1	1	0	0	0	1	0	0	0	0	0	0	0	0	0	0	0	0	0	0
	CSMB_1359	Bacteria	Proteobacteria	Deltaproteobacteria	Syntrophorhabdales	Syntrophorhabdaceae	Syntrophorhabdus	Uncultured Syntrophorhabdus (MF894787)	0	0	0	0	0	0	0	0	0	0	0	0	0	0	0	0	0	0	0	1	0	1	0	1	0	0	1	0	1	0	0	0	0	0	0	0	0	0	0	0	0
	CSMB_2951	Bacteria	Proteobacteria	Deltaproteobacteria	Syntrophorhabdales	Syntrophorhabdaceae	Syntrophorhabdus	Uncultured Syntrophorhabdus (MF896271)	0	0	0	0	0	0	0	0	0	0	0	0	0	1	0	0	0	0	0	0	0	0	0	0	0	0	0	0	0	0	0	0	0	0	0	0	0	0	0	0	0
	CSMB_4697	Bacteria	Proteobacteria	Deltaproteobacteria	Syntrophorhabdales	Syntrophorhabdaceae	Syntrophorhabdus	Uncultured Syntrophorhabdus (MF897829)	0	0	0	0	0	0	0	0	0	0	0	0	0	0	0	0	0	0	0	0	0	0	0	0	0	0	0	0	0	0	0	0	0	0	0	0	0	0	0	0	0
		Other Syntrophaceae in CSMB set:
	CSMB_1	Bacteria	Proteobacteria	Deltaproteobacteria	Syntrophobacterales	Syntrophaceae	Smithella	Uncultured Smithella (AB294278.1)	1	0	0	0	0	0	0	0	0	0	1	0	0	1	1	1	1	1	1	1	1	1	1	1	1	1	1	1	1	1	1	0	1	1	1	1	1	1	1	1	1
	CSMB_591	Bacteria	Proteobacteria	Deltaproteobacteria	Syntrophobacterales	Syntrophaceae	Smithella	Uncultured Smithella (MF894049)	0	0	0	0	0	0	0	0	0	0	0	0	0	0	1	0	1	0	0	1	1	1	1	1	0	1	1	1	1	0	1	1	1	1	0	1	1	1	1	1	1
	CSMB_606	Bacteria	Proteobacteria	Deltaproteobacteria	Syntrophobacterales	Syntrophaceae	Smithella	Uncultured Smithella (MF894064)	0	0	0	0	0	0	0	0	0	0	0	0	0	1	1	1	1	1	1	1	1	1	1	1	1	1	1	1	1	1	1	1	1	1	1	1	1	1	1	1	1
	CSMB_609	Bacteria	Proteobacteria	Deltaproteobacteria	Syntrophobacterales	Syntrophaceae	Smithella	Uncultured Smithella (MF894067)	0	1	0	0	0	0	0	0	0	0	0	0	0	0	1	1	1	0	0	1	1	1	1	0	0	0	1	1	1	0	0	0	0	0	0	0	0	0	0	1	0
	CSMB_637	Bacteria	Proteobacteria	Deltaproteobacteria	Syntrophobacterales	Syntrophaceae	Smithella	Uncultured Smithella (MF894092)	0	0	0	0	0	0	0	0	0	0	0	0	0	1	1	0	0	1	0	1	1	1	1	1	0	0	1	1	1	0	0	0	0	0	0	0	1	1	1	1	0
	CSMB_696	Bacteria	Proteobacteria	Deltaproteobacteria	Syntrophobacterales	Syntrophaceae	Smithella	Uncultured Smithella (MF894150)	0	0	0	0	0	0	0	0	0	0	0	0	0	0	0	1	1	1	1	0	1	0	0	0	1	0	0	0	0	1	0	0	0	0	1	1	0	0	0	1	1
	CSMB_708	Bacteria	Proteobacteria	Deltaproteobacteria	Syntrophobacterales	Syntrophaceae	Smithella	Uncultured Smithella (MF894162)	1	0	0	0	0	0	0	0	0	0	0	0	0	1	1	1	1	0	0	1	1	1	1	1	0	0	1	1	1	0	1	1	0	1	0	1	1	1	0	0	0
	CSMB_812	Bacteria	Proteobacteria	Deltaproteobacteria	Syntrophobacterales	Syntrophaceae	Smithella	Uncultured Smithella (MF894261)	0	0	0	0	0	0	0	0	0	0	0	0	0	0	0	0	0	0	0	1	1	1	1	1	0	0	1	1	1	0	0	0	0	0	0	0	0	1	0	0	0
	CSMB_1001	Bacteria	Proteobacteria	Deltaproteobacteria	Syntrophobacterales	Syntrophaceae	Smithella	Uncultured Smithella (MF894444)	0	0	0	0	0	0	0	0	0	0	0	0	0	0	0	0	0	0	0	0	0	0	0	1	0	0	1	1	1	0	0	0	0	0	0	0	0	0	0	0	0
	CSMB_1084	Bacteria	Proteobacteria	Deltaproteobacteria	Syntrophobacterales	Syntrophaceae	Smithella	Uncultured Smithella (MF894525)	0	0	0	0	0	0	0	0	0	0	0	0	0	0	0	0	0	0	0	0	1	1	1	1	0	0	1	1	1	0	0	1	0	0	0	0	0	1	0	0	0
	CSMB_1918	Bacteria	Proteobacteria	Deltaproteobacteria	Syntrophobacterales	Syntrophaceae	Smithella	Uncultured Smithella (MF895308)	0	0	0	0	0	0	0	0	0	0	0	0	0	0	0	0	0	0	0	0	1	0	1	1	0	0	1	1	1	0	0	0	0	1	0	0	0	0	0	0	0
	CSMB_4448	Bacteria	Proteobacteria	Deltaproteobacteria	Syntrophobacterales	Syntrophaceae	Smithella	Uncultured Smithella (MF897614)	0	1	0	0	0	0	0	0	0	0	0	0	0	0	1	1	1	0	0	1	1	1	1	0	0	0	1	1	1	0	0	0	0	0	0	0	0	0	0	1	0
	CSMB_4917	Bacteria	Proteobacteria	Deltaproteobacteria	Syntrophobacterales	Syntrophaceae	Smithella	Uncultured Smithella (MF898010)	0	0	0	0	0	0	0	0	0	0	0	0	0	0	0	0	0	0	0	0	0	0	0	0	0	0	0	0	0	0	0	0	0	0	0	0	0	0	0	0	0
	CSMB_595	Bacteria	Proteobacteria	Deltaproteobacteria	Syntrophobacterales	Syntrophaceae	Syntrophus	Uncultured Syntrophus (MF894053)	0	0	0	0	0	0	0	0	0	0	0	0	0	1	1	0	1	0	0	1	1	1	1	0	0	1	1	1	1	0	1	0	1	1	0	0	1	1	0	0	0
	CSMB_841	Bacteria	Proteobacteria	Deltaproteobacteria	Syntrophobacterales	Syntrophaceae	Syntrophus	Uncultured Syntrophus (MF894290)	0	0	0	0	0	0	0	0	0	0	0	0	0	0	0	0	0	0	0	1	1	1	1	0	0	0	1	1	1	0	0	0	0	0	0	0	0	0	0	0	0
	CSMB_2798	Bacteria	Proteobacteria	Deltaproteobacteria	Syntrophobacterales	Syntrophaceae	Syntrophus	Uncultured Syntrophus (MF896125)	0	0	0	0	0	0	0	0	0	0	0	0	0	0	0	0	0	0	0	0	1	0	0	0	0	0	0	1	1	0	0	0	0	0	0	0	0	0	0	0	0
	CSMB_2993	Bacteria	Proteobacteria	Deltaproteobacteria	Syntrophobacterales	Syntrophaceae	Syntrophus	Uncultured Syntrophus (MF896307)	0	0	0	0	0	0	0	0	0	0	0	0	0	0	0	0	1	0	0	0	0	0	0	1	0	0	0	0	1	0	0	0	0	0	0	0	0	0	0	0	0
	CSMB_4872	Bacteria	Proteobacteria	Deltaproteobacteria	Syntrophobacterales	Syntrophaceae	Syntrophus	Uncultured Syntrophus (MF897973)	0	0	0	0	0	0	0	0	0	0	0	0	0	0	0	0	0	0	0	0	0	0	0	0	0	0	0	0	1	0	0	0	0	0	0	0	0	0	0	0	0
	CSMB_964	Bacteria	Proteobacteria	Deltaproteobacteria	Syntrophobacterales	Syntrophaceae		Uncultured Syntrophaceae (MF894408)	0	0	0	0	0	0	0	0	0	0	0	0	0	0	0	0	0	0	0	0	1	1	1	1	1	0	0	1	1	1	1	1	0	0	1	0	1	0	1	0	0
	CSMB_3603	Bacteria	Proteobacteria	Deltaproteobacteria	Syntrophobacterales	Syntrophaceae		Uncultured Syntrophaceae (MF896875)	0	0	0	0	0	0	0	0	0	0	0	0	0	0	0	0	0	0	0	0	1	0	0	0	0	0	0	0	0	0	0	0	0	0	0	0	0	0	0	0	0
	CSMB_5088	Bacteria	Proteobacteria	Deltaproteobacteria	Syntrophobacterales	Syntrophaceae		Uncultured Syntrophaceae (MF898155)	0	0	0	0	0	0	0	0	0	0	0	0	0	0	0	0	0	0	0	0	1	0	0	0	0	0	0	0	0	0	0	0	0	0	0	0	0	0	0	0	0
